# Supplementary material for: Sodium mediated deprotonative borylation of arenes using sterically demanding B(CH2SiMe3)3: unlocking polybasic behaviour and competing lateral borane sodiation
Source: Chem Sci. 2023 May 5;14(24):6538–45. doi: 10.1039/d3sc01705b (PMC10283504; doi:10.1039/d3sc01705b)
Supplement: SC-014-D3SC01705B-s002 [file SC-014-D3SC01705B-s002.cif]

# Electronic Supplementary Material (ESI) for Chemical Science.
# This journal is © The Royal Society of Chemistry 2023

####################################################################### 
# 
# This file contains crystal structure data downloaded from the 
# Cambridge Structural Database (CSD) hosted by the Cambridge 
# Crystallographic Data Centre (CCDC).
# 
# Full information about CCDC data access policies and citation 
# guidelines are available at http://www.ccdc.cam.ac.uk/access/V1 
# 
# Audit and citation data items may have been added by the CCDC. 
# Please retain this information to preserve the provenance of 
# this file and to allow appropriate attribution of the data. 
# 
#######################################################################

data_19EH064_MWS052
_database_code_depnum_ccdc_archive 'CCDC 2245605'
loop_
_audit_author_name
_audit_author_address
'Lorraine Andrade Malaspina'
;University of Bern
Switzerland
;
_audit_update_record             
;
2023-03-01 deposited with the CCDC.	2023-05-05 downloaded from the CCDC.
;

_audit_creation_date             2023-02-23T18:46:52-00:00

#----------------------------------------------------------------------------#
#                   CHEMICAL INFORMATION                                     #
#----------------------------------------------------------------------------#

_chemical_formula_moiety         'C28 H63 B N3 Na O Si3'
_chemical_formula_sum            'C28 H63 B N3 Na O Si3'
_chemical_formula_weight         575.88

#----------------------------------------------------------------------------#
#                   UNIT CELL INFORMATION                                    #
#----------------------------------------------------------------------------#

_symmetry_cell_setting           monoclinic
_symmetry_space_group_name_H-M   'P 1 21/n 1'
_symmetry_space_group_name_Hall  '-P 2yn'
_symmetry_Int_Tables_number      14
loop_
_symmetry_equiv_pos_as_xyz
'x, y, z'
'-x+1/2, y+1/2, -z+1/2'
'-x, -y, -z'
'x-1/2, -y-1/2, z-1/2'

_cell_length_a                   10.11080(10)
_cell_length_b                   34.6407(2)
_cell_length_c                   11.54530(10)
_cell_angle_alpha                90
_cell_angle_beta                 112.0050(10)
_cell_angle_gamma                90
_cell_volume                     3749.11(6)
_cell_formula_units_Z            4
_cell_measurement_temperature    173.01(10)
_cell_measurement_reflns_used    22502
_cell_measurement_theta_min      4.32
_cell_measurement_theta_max      77.157

#----------------------------------------------------------------------------#
#                   CRYSTAL INFORMATION                                      #
#----------------------------------------------------------------------------#

_exptl_crystal_description       plate
_exptl_crystal_colour            'clear colourless'
_exptl_crystal_size_max          0.15
_exptl_crystal_size_mid          0.12
_exptl_crystal_size_min          0.05
_exptl_crystal_density_diffrn    1.02
_exptl_crystal_F_000             1272

#----------------------------------------------------------------------------#
#                   ABSORPTION CORRECTION                                    #
#----------------------------------------------------------------------------#

_exptl_absorpt_coefficient_mu    1.437
_exptl_absorpt_correction_type   multi-scan
_exptl_absorpt_process_details   
;
        CrysAlisPro 1.171.40.66a (Rigaku Oxford Diffraction, 2019)
        Empirical absorption correction using spherical harmonics,
 implemented in SCALE3 ABSPACK scaling algorithm.
;
_exptl_absorpt_correction_T_min  0.8841
_exptl_absorpt_correction_T_max  1
_shelx_estimated_absorpt_T_min   0.813
_shelx_estimated_absorpt_T_max   0.932
_oxdiff_exptl_absorpt_empirical_details 
;
Empirical correction (ABSPACK) includes:
- Absorption correction using spherical harmonics
- Frame scaling
;
_oxdiff_exptl_absorpt_empirical_full_max 1.175
_oxdiff_exptl_absorpt_empirical_full_min 0.886

#----------------------------------------------------------------------------#
#                   DATA COLLECTION                                          #
#----------------------------------------------------------------------------#

_diffrn_source                   'micro-focus sealed X-ray tube'
_diffrn_source_type              'PhotonJet (Cu) X-ray Source'
_diffrn_ambient_temperature      173.01(10)
_diffrn_ambient_environment      N~2~
_diffrn_radiation_wavelength     1.54184
_diffrn_radiation_type           'Cu K\a'
_diffrn_radiation_monochromator  mirror
_diffrn_radiation_probe          x-ray
_diffrn_detector                 'Hybrid Pixel Array Detector'
_diffrn_detector_type            HyPix
_diffrn_detector_area_resol_mean 10
_diffrn_orient_matrix_type       
'CrysAlisPro convention (1999,Acta A55,543-557)'
_diffrn_orient_matrix_ub_11      0.0639472
_diffrn_orient_matrix_ub_12      -0.0398144
_diffrn_orient_matrix_ub_13      -0.0081256
_diffrn_orient_matrix_ub_21      0.0721243
_diffrn_orient_matrix_ub_22      0.0172569
_diffrn_orient_matrix_ub_23      -0.0844461
_diffrn_orient_matrix_ub_31      0.1330626
_diffrn_orient_matrix_ub_32      0.0097632
_diffrn_orient_matrix_ub_33      0.1162733
_diffrn_measurement_device       'four-circle diffractometer'
_diffrn_measurement_device_type  'XtaLAB Synergy, Dualflex, HyPix'
_diffrn_measurement_method       '\w scans'
_diffrn_reflns_av_R_equivalents  0.0314
_diffrn_reflns_av_unetI/netI     0.0458
_diffrn_reflns_number            36567
_diffrn_reflns_limit_h_min       -12
_diffrn_reflns_limit_h_max       12
_diffrn_reflns_limit_k_min       -43
_diffrn_reflns_limit_k_max       43
_diffrn_reflns_limit_l_min       -14
_diffrn_reflns_limit_l_max       14
_diffrn_reflns_theta_min         2.551
_diffrn_reflns_theta_max         77.492
_diffrn_reflns_theta_full        67.684
_diffrn_measured_fraction_theta_full 0.999
_diffrn_measured_fraction_theta_max 0.972
_diffrn_reflns_Laue_measured_fraction_full 0.999
_diffrn_reflns_Laue_measured_fraction_max 0.972
_diffrn_reflns_point_group_measured_fraction_full 0.999
_diffrn_reflns_point_group_measured_fraction_max 0.972
_reflns_Friedel_coverage         0
_reflns_number_total             7760
_reflns_number_gt                6627
_reflns_threshold_expression     'I > 2\s(I)'
_diffrn_measurement_details      
;
List of Runs (angles in degrees, time in seconds):

  # Type    Start    End  Width  t~exp~   \w     \q     \k     \f   Frames
#--------------------------------------------------------------------------
  1  \w    -57.00   0.00   0.50    0.30    --  -18.75 109.00  24.00  114
  2  \w     23.00  88.00   0.50    0.30    --   48.55-109.00 -71.00  130
  3  \w    104.00 171.00   0.50    1.00    --  107.14 109.00  24.00  134
  4  \w     35.00 108.00   0.50    1.00    --  107.14-109.00 -71.00  146
  5  \w    -90.00   5.00   0.50    0.30    --  -18.75 -77.00 -60.00  190
  6  \w    -25.00  23.00   0.50    0.30    --   48.55 -19.00-180.00   96
  7  \w    -22.00  62.00   0.50    0.30    --   48.55 -57.00 -90.00  168
  8  \w    -25.00  23.00   0.50    0.30    --   48.55 -19.00 -90.00   96
  9  \w    -24.00  40.00   0.50    0.30    --   48.55 -38.00 150.00  128
 10  \w    -25.00  23.00   0.50    0.30    --   48.55 -19.00  30.00   96
 11  \w     35.00  62.00   0.50    1.00    --  107.14 -57.00   0.00   54
 12  \w     35.00  62.00   0.50    1.00    --  107.14 -57.00 -90.00   54
 13  \w     35.00  62.00   0.50    1.00    --  107.14 -57.00  30.00   54
 14  \w     85.00 171.00   0.50    1.00    --  107.14  77.00 120.00  172
 15  \w     94.00 171.00   0.50    1.00    --  107.14  38.00  30.00  154
 16  \w     35.00 112.00   0.50    1.00    --  107.14-125.00-150.00  154
 17  \w     35.00  62.00   0.50    1.00    --  107.14 -57.00 -60.00   54
 18  \w     35.00 106.00   0.50    1.00    --  107.14 -99.00   0.00  142
 19  \w     95.00 171.00   0.50    1.00    --  107.14 125.00 -30.00  152
 20  \w     35.00 106.00   0.50    1.00    --  107.14 -99.00  60.00  142
 21  \w     93.00 171.00   0.50    1.00    --  107.14  57.00 -90.00  156
 22  \w     35.00  62.00   0.50    1.00    --  107.14 -57.00 120.00   54
 23  \w     35.00  62.00   0.50    1.00    --  107.14 -57.00  90.00   54
 24  \w     26.00 116.00   0.50    0.30    --   48.55  77.00-180.00  180
;

#----------------------------------------------------------------------------#
#                   COMPUTER PROGRAMS USED                                   #
#----------------------------------------------------------------------------#

_computing_data_collection       'CrysAlisPro 1.171.40.66a (Rigaku OD, 2019)'
_computing_cell_refinement       'CrysAlisPro 1.171.40.66a (Rigaku OD, 2019)'
_computing_data_reduction        'CrysAlisPro 1.171.40.66a (Rigaku OD, 2019)'
_computing_structure_solution    'SHELXT 2014/5 (Sheldrick, 2014)'
_computing_structure_refinement  'SHELXL 2018/3 (Sheldrick, 2015)'
_computing_molecular_graphics    'Olex2 1.3 (Dolomanov et al., 2009)'
_computing_publication_material  'Olex2 1.3 (Dolomanov et al., 2009)'

#----------------------------------------------------------------------------#
#                   STRUCTURE SOLUTION                                       #
#----------------------------------------------------------------------------#

_atom_sites_solution_primary     dual
_atom_sites_solution_hydrogens   geom

#----------------------------------------------------------------------------#
#                   REFINEMENT INFORMATION                                   #
#----------------------------------------------------------------------------#

_shelx_SHELXL_version_number     2018/3
_refine_ls_structure_factor_coef Fsqd
_refine_ls_matrix_type           full
_refine_ls_weighting_scheme      calc
_refine_ls_weighting_details     
'w=1/[\s^2^(Fo^2^)+(0.0504P)^2^+0.9218P] where P=(Fo^2^+2Fc^2^)/3'
_refine_ls_hydrogen_treatment    constr
_refine_ls_extinction_method     none
_refine_ls_number_reflns         7760
_refine_ls_number_parameters     438
_refine_ls_number_restraints     55
_refine_ls_R_factor_all          0.0432
_refine_ls_R_factor_gt           0.036
_refine_ls_wR_factor_ref         0.1027
_refine_ls_wR_factor_gt          0.0958
_refine_ls_goodness_of_fit_ref   1.061
_refine_ls_restrained_S_all      1.078
_refine_ls_shift/su_max          0.001
_refine_ls_shift/su_mean         0
_refine_diff_density_max         0.25
_refine_diff_density_min         -0.224
_refine_diff_density_rms         0.036

#----------------------------------------------------------------------------#
#                   CONSTRAINTS AND RESTRAINTS                               #
#----------------------------------------------------------------------------#

_olex2_refinement_description    
;
1. Fixed Uiso
 At 1.2 times of:
  All C(H) groups, All C(H,H) groups
 At 1.5 times of:
  All C(H,H,H) groups
2. Restrained distances
 C9B-C8A \\sim C9A-C8
 with sigma of 0.002
3. Rigid bond restraints
 Si1, C23, C24, C22
 with sigma for 1-2 distances of 0.001 and sigma for 1-3 distances of 0.001
 Si3, C26, C28, C27
 with sigma for 1-2 distances of 0.001 and sigma for 1-3 distances of 0.001
 C32, Si2, C31, C30
 with sigma for 1-2 distances of 0.001 and sigma for 1-3 distances of 0.001
4. Uiso/Uaniso restraints and constraints
Uanis(C8A) \\sim Ueq: with sigma of 0.005 and sigma for terminal atoms of 0.01
Uanis(C4A) \\sim Ueq, Uanis(C3A) \\sim Ueq, Uanis(C5A) \\sim Ueq, Uanis(C9B)
\\sim Ueq: with sigma of 0.01 and sigma for terminal atoms of 0.01
Uanis(C7A) \\sim Ueq: with sigma of 0.01 and sigma for terminal atoms of 0.01
5. Others
 Sof(C9B)=Sof(H9BA)=Sof(H9BB)=Sof(C12A)=Sof(H12D)=Sof(H12E)=Sof(H12F)=Sof(C8A)=
 Sof(H8AA)=Sof(H8AB)=Sof(C7A)=Sof(H7AA)=Sof(H7AB)=Sof(H7AC)=Sof(N6A)=Sof(C5A)=
 Sof(H5AA)=Sof(H5AB)=Sof(N2A)=Sof(C3A)=Sof(H3AA)=Sof(H3AB)=Sof(C4A)=Sof(H4AA)=
 Sof(H4AB)=Sof(H4AC)=Sof(C1A)=Sof(H1AA)=Sof(H1AB)=Sof(H1AC)=1-FVAR(1)
 Sof(N2)=Sof(N6)=Sof(C5)=Sof(H5A)=Sof(H5B)=Sof(C4)=Sof(H4A)=Sof(H4B)=Sof(H4C)=
 Sof(C3)=Sof(H3A)=Sof(H3B)=Sof(C1)=Sof(H1A)=Sof(H1B)=Sof(H1C)=Sof(C8)=Sof(H8A)=
 Sof(H8B)=Sof(C7)=Sof(H7A)=Sof(H7B)=Sof(H7C)=Sof(C12B)=Sof(H12A)=Sof(H12B)=
 Sof(H12C)=Sof(C9A)=Sof(H9AA)=Sof(H9AB)=FVAR(1)
6.a Secondary CH2 refined with riding coordinates:
 C25(H25A,H25B), C29(H29A,H29B), C21(H21A,H21B), C5(H5A,H5B), C3(H3A,H3B),
 C8(H8A,H8B), C9A(H9AA,H9AB), C9B(H9BA,H9BB), C8A(H8AA,H8AB), C5A(H5AA,H5AB),
 C3A(H3AA,H3AB)
6.b Me refined with riding coordinates:
 C4(H4A,H4B,H4C), C1(H1A,H1B,H1C), C7(H7A,H7B,H7C), C7A(H7AA,H7AB,H7AC),
 C4A(H4AA,H4AB,H4AC), C1A(H1AA,H1AB,H1AC)
6.c Aromatic/amide H refined with riding coordinates:
 C14(H14), C17(H17), C15(H15), C16(H16)
6.d Idealised Me refined as rotating group:
 C23(H23A,H23B,H23C), C22(H22A,H22B,H22C), C24(H24A,H24B,H24C), C28(H28A,H28B,
 H28C), C30(H30A,H30B,H30C), C31(H31A,H31B,H31C), C26(H26A,H26B,H26C), C32(H32A,
 H32B,H32C), C20(H20A,H20B,H20C), C27(H27A,H27B,H27C), C11(H11A,H11B,H11C),
 C12B(H12A,H12B,H12C), C12A(H12D,H12E,H12F)
;

#----------------------------------------------------------------------------#
#                   ATOMIC TYPES, COORDINATES AND THERMAL PARAMETERS         #
#----------------------------------------------------------------------------#

loop_
_atom_type_symbol
_atom_type_description
_atom_type_scat_dispersion_real
_atom_type_scat_dispersion_imag
_atom_type_scat_source
C C 0.0181 0.0091 'International Tables Vol C Tables 4.2.6.8 and 6.1.1.4'
H H 0 0 'International Tables Vol C Tables 4.2.6.8 and 6.1.1.4'
B B 0.009 0.0039 'International Tables Vol C Tables 4.2.6.8 and 6.1.1.4'
N N 0.0311 0.018 'International Tables Vol C Tables 4.2.6.8 and 6.1.1.4'
Na Na 0.1353 0.1239 'International Tables Vol C Tables 4.2.6.8 and 6.1.1.4'
O O 0.0492 0.0322 'International Tables Vol C Tables 4.2.6.8 and 6.1.1.4'
Si Si 0.2541 0.3302 'International Tables Vol C Tables 4.2.6.8 and 6.1.1.4'

loop_
_atom_site_label
_atom_site_type_symbol
_atom_site_fract_x
_atom_site_fract_y
_atom_site_fract_z
_atom_site_U_iso_or_equiv
_atom_site_adp_type
_atom_site_occupancy
_atom_site_site_symmetry_order
_atom_site_calc_flag
_atom_site_refinement_flags_posn
_atom_site_refinement_flags_adp
_atom_site_refinement_flags_occupancy
_atom_site_disorder_assembly
_atom_site_disorder_group
Si1 Si 0.13769(4) 0.44459(2) 0.89245(3) 0.03446(10) Uani 1 1 d . U . . .
Si2 Si 0.57126(4) 0.35473(2) 0.93835(4) 0.03771(10) Uani 1 1 d . U . . .
Si3 Si 0.11432(5) 0.31072(2) 0.78824(4) 0.04183(11) Uani 1 1 d . U . . .
Na1 Na 0.30099(6) 0.36741(2) 0.52036(5) 0.03572(13) Uani 1 1 d . . . . .
O19 O 0.46877(12) 0.44990(3) 0.77224(10) 0.0475(3) Uani 1 1 d . . . . .
N10 N 0.50379(14) 0.38681(4) 0.45602(13) 0.0476(3) Uani 1 1 d . . . . .
N2 N 0.0772(6) 0.34015(19) 0.3447(6) 0.0372(8) Uani 0.732(4) 1 d . . P A 1
C25 C 0.13934(14) 0.35540(4) 0.70935(12) 0.0328(3) Uani 1 1 d . . . . .
H25A H 0.139557 0.34686 0.62759 0.039 Uiso 1 1 calc R U . . .
H25B H 0.050631 0.370505 0.690767 0.039 Uiso 1 1 calc R U . . .
C13 C 0.24633(14) 0.42181(4) 0.65604(12) 0.0316(3) Uani 1 1 d . . . . .
C29 C 0.42615(14) 0.36398(4) 0.78375(12) 0.0299(3) Uani 1 1 d . . . . .
H29A H 0.470685 0.378329 0.733625 0.036 Uiso 1 1 calc R U . . .
H29B H 0.398697 0.338444 0.743337 0.036 Uiso 1 1 calc R U . . .
C21 C 0.27230(14) 0.40783(4) 0.89317(11) 0.0308(3) Uani 1 1 d . . . . .
H21A H 0.367161 0.419966 0.933987 0.037 Uiso 1 1 calc R U . . .
H21B H 0.266642 0.386719 0.948941 0.037 Uiso 1 1 calc R U . . .
N6 N 0.3735(4) 0.30645(14) 0.4501(5) 0.0499(10) Uani 0.732(4) 1 d . . P A 1
C14 C 0.12078(17) 0.42476(4) 0.54919(13) 0.0409(3) Uani 1 1 d . . . . .
H14 H 0.048888 0.405806 0.537029 0.049 Uiso 1 1 calc R U . . .
C18 C 0.34609(16) 0.45138(4) 0.66684(14) 0.0391(3) Uani 1 1 d . . . . .
C23 C 0.14187(19) 0.45035(5) 1.05573(14) 0.0477(3) Uani 1 1 d . U . . .
H23A H 0.104101 0.426966 1.079937 0.072 Uiso 1 1 calc R U . . .
H23B H 0.083294 0.472572 1.058842 0.072 Uiso 1 1 calc R U . . .
H23C H 0.240408 0.454531 1.113506 0.072 Uiso 1 1 calc R U . . .
C22 C 0.1752(2) 0.49308(4) 0.83930(16) 0.0508(4) Uani 1 1 d . U . . .
H22A H 0.275605 0.499785 0.88468 0.076 Uiso 1 1 calc R U . . .
H22B H 0.114276 0.512555 0.855968 0.076 Uiso 1 1 calc R U . . .
H22C H 0.155325 0.492245 0.749483 0.076 Uiso 1 1 calc R U . . .
B1 B 0.27180(15) 0.38721(4) 0.76359(13) 0.0274(3) Uani 1 1 d . . . . .
C17 C 0.3232(2) 0.48062(5) 0.57820(17) 0.0544(4) Uani 1 1 d . . . . .
H17 H 0.393896 0.499799 0.588719 0.065 Uiso 1 1 calc R U . . .
C24 C -0.05126(17) 0.43219(6) 0.79282(17) 0.0572(4) Uani 1 1 d . U . . .
H24A H -0.061496 0.43093 0.705066 0.086 Uiso 1 1 calc R U . . .
H24B H -0.115245 0.452055 0.80272 0.086 Uiso 1 1 calc R U . . .
H24C H -0.075867 0.407113 0.818548 0.086 Uiso 1 1 calc R U . . .
C15 C 0.0951(2) 0.45393(5) 0.45943(16) 0.0559(4) Uani 1 1 d . . . . .
H15 H 0.008002 0.454503 0.388777 0.067 Uiso 1 1 calc R U . . .
C16 C 0.1963(2) 0.48147(5) 0.47459(17) 0.0620(5) Uani 1 1 d . . . . .
H16 H 0.180074 0.501324 0.414069 0.074 Uiso 1 1 calc R U . . .
C28 C 0.2475(2) 0.27141(5) 0.8027(2) 0.0650(5) Uani 1 1 d . U . . .
H28A H 0.234745 0.261763 0.719396 0.098 Uiso 1 1 calc R U . . .
H28B H 0.233045 0.250252 0.853072 0.098 Uiso 1 1 calc R U . . .
H28C H 0.34432 0.281695 0.843222 0.098 Uiso 1 1 calc R U . . .
C30 C 0.5164(2) 0.33323(6) 1.06269(16) 0.0626(5) Uani 1 1 d . U . . .
H30A H 0.456998 0.351732 1.085576 0.094 Uiso 1 1 calc R U . . .
H30B H 0.601596 0.3272 1.136397 0.094 Uiso 1 1 calc R U . . .
H30C H 0.461958 0.309516 1.031049 0.094 Uiso 1 1 calc R U . . .
C31 C 0.6976(2) 0.31876(6) 0.91427(19) 0.0665(5) Uani 1 1 d . U . . .
H31A H 0.646458 0.294694 0.881192 0.1 Uiso 1 1 calc R U . . .
H31B H 0.775621 0.313621 0.994215 0.1 Uiso 1 1 calc R U . . .
H31C H 0.73662 0.32921 0.854835 0.1 Uiso 1 1 calc R U . . .
C26 C 0.1079(2) 0.31926(6) 0.94651(17) 0.0637(5) Uani 1 1 d . U . . .
H26A H 0.203218 0.326275 1.005597 0.096 Uiso 1 1 calc R U . . .
H26B H 0.076069 0.295679 0.975191 0.096 Uiso 1 1 calc R U . . .
H26C H 0.041102 0.340282 0.941417 0.096 Uiso 1 1 calc R U . . .
C32 C 0.6776(2) 0.39887(6) 1.00716(19) 0.0651(5) Uani 1 1 d . U . . .
H32A H 0.72151 0.408711 0.950427 0.098 Uiso 1 1 calc R U . . .
H32B H 0.752306 0.392415 1.087802 0.098 Uiso 1 1 calc R U . . .
H32C H 0.614782 0.418663 1.019388 0.098 Uiso 1 1 calc R U . . .
C20 C 0.5633(2) 0.48209(5) 0.7988(2) 0.0635(5) Uani 1 1 d . . . . .
H20A H 0.600449 0.484938 0.732133 0.095 Uiso 1 1 calc R U . . .
H20B H 0.642641 0.477906 0.878623 0.095 Uiso 1 1 calc R U . . .
H20C H 0.511644 0.505576 0.803889 0.095 Uiso 1 1 calc R U . . .
C27 C -0.0632(2) 0.28951(6) 0.68892(19) 0.0689(5) Uani 1 1 d . U . . .
H27A H -0.139329 0.307744 0.68383 0.103 Uiso 1 1 calc R U . . .
H27B H -0.07791 0.265288 0.726335 0.103 Uiso 1 1 calc R U . . .
H27C H -0.065056 0.284433 0.604835 0.103 Uiso 1 1 calc R U . . .
C5 C 0.2639(5) 0.29430(11) 0.3317(4) 0.0532(9) Uani 0.732(4) 1 d . . P A 1
H5A H 0.279011 0.266855 0.316151 0.064 Uiso 0.732(4) 1 calc R U P A 1
H5B H 0.272485 0.30979 0.26277 0.064 Uiso 0.732(4) 1 calc R U P A 1
C4 C 0.0780(9) 0.3639(2) 0.2419(5) 0.0549(12) Uani 0.732(4) 1 d . . P A 1
H4A H 0.172811 0.363109 0.237475 0.082 Uiso 0.732(4) 1 calc R U P A 1
H4B H 0.007105 0.354089 0.163639 0.082 Uiso 0.732(4) 1 calc R U P A 1
H4C H 0.054409 0.390564 0.255065 0.082 Uiso 0.732(4) 1 calc R U P A 1
C3 C 0.1157(3) 0.29930(7) 0.3332(2) 0.0487(6) Uani 0.732(4) 1 d . . P A 1
H3A H 0.045355 0.288378 0.255123 0.058 Uiso 0.732(4) 1 calc R U P A 1
H3B H 0.109054 0.284368 0.403903 0.058 Uiso 0.732(4) 1 calc R U P A 1
C1 C -0.0627(2) 0.34069(9) 0.3539(2) 0.0502(6) Uani 0.732(4) 1 d . . P A 1
H1A H -0.060762 0.324446 0.424057 0.075 Uiso 0.732(4) 1 calc R U P A 1
H1B H -0.087049 0.367232 0.367704 0.075 Uiso 0.732(4) 1 calc R U P A 1
H1C H -0.134354 0.330757 0.276278 0.075 Uiso 0.732(4) 1 calc R U P A 1
C8 C 0.5189(4) 0.31412(9) 0.4449(4) 0.0656(10) Uani 0.732(4) 1 d D . P A 1
H8A H 0.592018 0.313212 0.530738 0.079 Uiso 0.732(4) 1 calc R U P A 1
H8B H 0.541058 0.293474 0.395733 0.079 Uiso 0.732(4) 1 calc R U P A 1
C11 C 0.4603(3) 0.41462(9) 0.3568(3) 0.1023(10) Uani 1 1 d . . . . .
H11A H 0.37865 0.404556 0.286525 0.153 Uiso 1 1 calc R U . . .
H11B H 0.539557 0.419641 0.329529 0.153 Uiso 1 1 calc R U . . .
H11C H 0.433113 0.438688 0.386676 0.153 Uiso 1 1 calc R U . . .
C7 C 0.3998(4) 0.27690(8) 0.5460(3) 0.0662(8) Uani 0.732(4) 1 d . . P A 1
H7A H 0.473589 0.285919 0.623944 0.099 Uiso 0.732(4) 1 calc R U P A 1
H7B H 0.311589 0.2718 0.559944 0.099 Uiso 0.732(4) 1 calc R U P A 1
H7C H 0.43196 0.253128 0.51868 0.099 Uiso 0.732(4) 1 calc R U P A 1
C12B C 0.6236(3) 0.39602(14) 0.5613(3) 0.0739(10) Uani 0.732(4) 1 d . . P A 1
H12A H 0.602737 0.418601 0.602784 0.111 Uiso 0.732(4) 1 calc R U P A 1
H12B H 0.703782 0.401861 0.536141 0.111 Uiso 0.732(4) 1 calc R U P A 1
H12C H 0.648347 0.374085 0.619154 0.111 Uiso 0.732(4) 1 calc R U P A 1
C9A C 0.5264(4) 0.35215(9) 0.3881(3) 0.0682(9) Uani 0.732(4) 1 d D . P A 1
H9AA H 0.453908 0.352538 0.302009 0.082 Uiso 0.732(4) 1 calc R U P A 1
H9AB H 0.621157 0.354464 0.382014 0.082 Uiso 0.732(4) 1 calc R U P A 1
C9B C 0.5917(6) 0.35297(18) 0.4661(6) 0.0476(17) Uani 0.268(4) 1 d D U P A 2
H9BA H 0.636852 0.34465 0.554354 0.057 Uiso 0.268(4) 1 calc R U P A 2
H9BB H 0.667649 0.35854 0.433857 0.057 Uiso 0.268(4) 1 calc R U P A 2
C12A C 0.6052(9) 0.4202(2) 0.5496(7) 0.0533(19) Uani 0.268(4) 1 d . . P A 2
H12D H 0.549112 0.443813 0.542869 0.08 Uiso 0.268(4) 1 calc R U P A 2
H12E H 0.686365 0.42585 0.525542 0.08 Uiso 0.268(4) 1 calc R U P A 2
H12F H 0.640128 0.410915 0.636054 0.08 Uiso 0.268(4) 1 calc R U P A 2
C8A C 0.4940(8) 0.3224(2) 0.3897(7) 0.050(2) Uani 0.268(4) 1 d D U P A 2
H8AA H 0.42627 0.33305 0.309898 0.06 Uiso 0.268(4) 1 calc R U P A 2
H8AB H 0.548152 0.300985 0.371626 0.06 Uiso 0.268(4) 1 calc R U P A 2
C7A C 0.4995(16) 0.2859(3) 0.5812(10) 0.093(3) Uani 0.268(4) 1 d . U P A 2
H7AA H 0.436122 0.279662 0.625242 0.14 Uiso 0.268(4) 1 calc R U P A 2
H7AB H 0.532169 0.262006 0.555143 0.14 Uiso 0.268(4) 1 calc R U P A 2
H7AC H 0.582051 0.300407 0.637069 0.14 Uiso 0.268(4) 1 calc R U P A 2
N6A N 0.4208(9) 0.3098(4) 0.4689(10) 0.0351(18) Uani 0.268(4) 1 d . . P A 2
C5A C 0.3071(17) 0.2874(5) 0.3799(15) 0.085(4) Uani 0.268(4) 1 d . U P A 2
H5AA H 0.348668 0.273772 0.326167 0.102 Uiso 0.268(4) 1 calc R U P A 2
H5AB H 0.279966 0.267379 0.427931 0.102 Uiso 0.268(4) 1 calc R U P A 2
N2A N 0.1131(18) 0.3324(6) 0.354(2) 0.054(4) Uani 0.268(4) 1 d . . P A 2
C3A C 0.188(2) 0.3036(4) 0.3052(13) 0.099(4) Uani 0.268(4) 1 d . U P A 2
H3AA H 0.119959 0.282575 0.266155 0.118 Uiso 0.268(4) 1 calc R U P A 2
H3AB H 0.209523 0.316373 0.237288 0.118 Uiso 0.268(4) 1 calc R U P A 2
C4A C -0.0064(17) 0.3179(5) 0.3758(13) 0.130(5) Uani 0.268(4) 1 d . U P A 2
H4AA H -0.049236 0.338591 0.40785 0.195 Uiso 0.268(4) 1 calc R U P A 2
H4AB H -0.076715 0.308024 0.297324 0.195 Uiso 0.268(4) 1 calc R U P A 2
H4AC H 0.02408 0.296907 0.437184 0.195 Uiso 0.268(4) 1 calc R U P A 2
C1A C 0.050(3) 0.3597(9) 0.246(2) 0.094(9) Uani 0.268(4) 1 d . . P A 2
H1AA H 0.126338 0.371249 0.224892 0.141 Uiso 0.268(4) 1 calc R U P A 2
H1AB H -0.015555 0.345606 0.173803 0.141 Uiso 0.268(4) 1 calc R U P A 2
H1AC H -0.002633 0.380193 0.269334 0.141 Uiso 0.268(4) 1 calc R U P A 2

loop_
_atom_site_aniso_label
_atom_site_aniso_U_11
_atom_site_aniso_U_22
_atom_site_aniso_U_33
_atom_site_aniso_U_23
_atom_site_aniso_U_13
_atom_site_aniso_U_12
Si1 0.03585(19) 0.03522(19) 0.03211(18) -0.00085(14) 0.01252(15) 0.00905(14)
Si2 0.03323(19) 0.0401(2) 0.0353(2) 0.00174(15) 0.00774(15) 0.01022(15)
Si3 0.0480(2) 0.0405(2) 0.0413(2) 0.00179(16) 0.02165(18) -0.01073(17)
Na1 0.0396(3) 0.0335(3) 0.0350(3) -0.0061(2) 0.0151(2) -0.0010(2)
O19 0.0487(6) 0.0367(5) 0.0505(6) 0.0024(5) 0.0110(5) -0.0127(5)
N10 0.0460(7) 0.0523(8) 0.0478(7) 0.0032(6) 0.0213(6) -0.0025(6)
N2 0.036(2) 0.042(2) 0.0285(18) -0.0015(14) 0.0058(16) 0.0005(13)
C25 0.0339(6) 0.0333(6) 0.0316(6) -0.0018(5) 0.0128(5) -0.0014(5)
C13 0.0389(7) 0.0262(6) 0.0298(6) -0.0001(5) 0.0130(5) 0.0059(5)
C29 0.0327(6) 0.0278(6) 0.0303(6) 0.0005(5) 0.0131(5) 0.0031(5)
C21 0.0314(6) 0.0308(6) 0.0281(6) -0.0008(5) 0.0088(5) 0.0040(5)
N6 0.0343(19) 0.0390(14) 0.080(2) -0.0256(13) 0.0254(18) -0.0102(16)
C14 0.0472(8) 0.0363(7) 0.0351(7) 0.0037(6) 0.0105(6) 0.0104(6)
C18 0.0477(8) 0.0301(7) 0.0406(7) 0.0026(6) 0.0180(6) 0.0017(6)
C23 0.0602(9) 0.0479(8) 0.0410(6) 0.0012(6) 0.0259(6) 0.0115(7)
C22 0.0737(10) 0.0355(7) 0.0510(9) 0.0050(6) 0.0323(8) 0.0154(6)
B1 0.0280(6) 0.0263(6) 0.0264(6) 0.0004(5) 0.0086(5) 0.0019(5)
C17 0.0726(12) 0.0355(8) 0.0586(10) 0.0113(7) 0.0286(9) -0.0005(7)
C24 0.0337(7) 0.0729(11) 0.0590(9) -0.0090(9) 0.0105(6) 0.0128(6)
C15 0.0652(11) 0.0503(9) 0.0418(8) 0.0135(7) 0.0081(8) 0.0178(8)
C16 0.0853(14) 0.0445(9) 0.0536(10) 0.0227(8) 0.0231(10) 0.0129(9)
C28 0.0826(11) 0.0376(8) 0.0839(13) 0.0151(8) 0.0415(10) 0.0023(7)
C30 0.0572(10) 0.0868(13) 0.0374(8) 0.0202(8) 0.0103(7) 0.0138(9)
C31 0.0515(10) 0.0738(11) 0.0658(11) -0.0024(9) 0.0122(8) 0.0336(9)
C26 0.0740(12) 0.0804(13) 0.0481(8) 0.0028(8) 0.0359(8) -0.0205(10)
C32 0.0457(9) 0.0567(9) 0.0676(12) -0.0061(8) -0.0079(8) 0.0009(7)
C20 0.0658(12) 0.0474(9) 0.0714(12) -0.0046(9) 0.0189(10) -0.0236(9)
C27 0.0663(9) 0.0765(13) 0.0623(10) 0.0005(9) 0.0221(8) -0.0361(9)
C5 0.064(2) 0.0449(17) 0.052(2) -0.0188(15) 0.0241(19) 0.0035(16)
C4 0.058(3) 0.070(3) 0.0333(17) 0.0083(17) 0.0122(16) 0.001(2)
C3 0.0483(14) 0.0445(14) 0.0518(14) -0.0189(10) 0.0168(11) -0.0142(10)
C1 0.0340(11) 0.0710(16) 0.0394(11) -0.0064(11) 0.0067(9) -0.0078(11)
C8 0.0613(19) 0.0544(18) 0.079(2) -0.0138(16) 0.0239(19) 0.0158(15)
C11 0.0875(17) 0.119(2) 0.0997(19) 0.0566(17) 0.0341(15) -0.0059(16)
C7 0.0731(19) 0.0475(15) 0.0674(17) -0.0123(12) 0.0143(15) 0.0150(14)
C12B 0.0496(16) 0.114(3) 0.0609(17) -0.025(2) 0.0246(13) -0.028(2)
C9A 0.070(2) 0.084(2) 0.069(2) -0.0139(16) 0.0466(18) -0.0104(16)
C9B 0.039(3) 0.069(4) 0.039(3) 0.008(3) 0.019(3) 0.020(3)
C12A 0.053(4) 0.046(4) 0.057(4) -0.004(3) 0.016(3) -0.021(3)
C8A 0.060(4) 0.042(3) 0.069(4) 0.011(3) 0.047(3) 0.013(3)
C7A 0.141(8) 0.068(5) 0.088(6) 0.010(4) 0.064(6) 0.031(5)
N6A 0.033(5) 0.035(3) 0.048(4) -0.009(3) 0.027(4) -0.008(4)
C5A 0.089(8) 0.077(7) 0.100(9) -0.030(6) 0.049(6) -0.015(6)
N2A 0.053(9) 0.053(9) 0.039(4) 0.005(5) -0.002(6) -0.007(5)
C3A 0.123(9) 0.081(7) 0.074(6) -0.031(5) 0.017(7) -0.006(7)
C4A 0.128(8) 0.152(9) 0.103(7) -0.037(7) 0.035(6) -0.065(7)
C1A 0.065(10) 0.092(10) 0.102(14) -0.006(10) 0.006(8) -0.019(7)


#----------------------------------------------------------------------------#
#                   MOLECULAR GEOMETRY                                       #
#----------------------------------------------------------------------------#

_geom_special_details            
;
 All esds (except the esd in the dihedral angle between two l.s. planes)
 are estimated using the full covariance matrix.  The cell esds are taken
 into account individually in the estimation of esds in distances, angles
 and torsion angles; correlations between esds in cell parameters are only
 used when they are defined by crystal symmetry.  An approximate (isotropic)
 treatment of cell esds is used for estimating esds involving l.s. planes.
;
loop_
_geom_bond_atom_site_label_1
_geom_bond_atom_site_label_2
_geom_bond_distance
_geom_bond_site_symmetry_2
_geom_bond_publ_flag
Si1 C21 1.8617(13) . ?
Si1 C23 1.8804(15) . ?
Si1 C22 1.8752(17) . ?
Si1 C24 1.8737(17) . ?
Si2 C29 1.8651(13) . ?
Si2 C30 1.8762(19) . ?
Si2 C31 1.8781(17) . ?
Si2 C32 1.8669(19) . ?
Si3 C25 1.8605(14) . ?
Si3 C28 1.878(2) . ?
Si3 C26 1.8760(18) . ?
Si3 C27 1.8802(19) . ?
Na1 N10 2.5198(14) . ?
Na1 N2 2.585(7) . ?
Na1 C13 2.6381(13) . ?
Na1 C29 2.8247(13) . ?
Na1 N6 2.470(5) . ?
Na1 C14 2.7985(15) . ?
Na1 B1 3.0106(15) . ?
Na1 N6A 2.518(12) . ?
Na1 N2A 2.46(2) . ?
O19 C18 1.3751(19) . ?
O19 C20 1.4250(19) . ?
N10 C11 1.434(3) . ?
N10 C12B 1.394(3) . ?
N10 C9A 1.497(3) . ?
N10 C9B 1.449(6) . ?
N10 C12A 1.652(7) . ?
N2 C4 1.446(9) . ?
N2 C3 1.487(6) . ?
N2 C1 1.459(6) . ?
C25 H25A 0.99 . ?
C25 H25B 0.99 . ?
C25 B1 1.6648(19) . ?
C13 C14 1.4036(19) . ?
C13 C18 1.410(2) . ?
C13 B1 1.6749(18) . ?
C29 H29A 0.99 . ?
C29 H29B 0.99 . ?
C29 B1 1.6926(18) . ?
C21 H21A 0.99 . ?
C21 H21B 0.99 . ?
C21 B1 1.6560(18) . ?
N6 C5 1.462(5) . ?
N6 C8 1.516(5) . ?
N6 C7 1.458(6) . ?
C14 H14 0.95 . ?
C14 C15 1.400(2) . ?
C18 C17 1.396(2) . ?
C23 H23A 0.98 . ?
C23 H23B 0.98 . ?
C23 H23C 0.98 . ?
C22 H22A 0.98 . ?
C22 H22B 0.98 . ?
C22 H22C 0.98 . ?
C17 H17 0.95 . ?
C17 C16 1.388(3) . ?
C24 H24A 0.98 . ?
C24 H24B 0.98 . ?
C24 H24C 0.98 . ?
C15 H15 0.95 . ?
C15 C16 1.362(3) . ?
C16 H16 0.95 . ?
C28 H28A 0.98 . ?
C28 H28B 0.98 . ?
C28 H28C 0.98 . ?
C30 H30A 0.98 . ?
C30 H30B 0.98 . ?
C30 H30C 0.98 . ?
C31 H31A 0.98 . ?
C31 H31B 0.98 . ?
C31 H31C 0.98 . ?
C26 H26A 0.98 . ?
C26 H26B 0.98 . ?
C26 H26C 0.98 . ?
C32 H32A 0.98 . ?
C32 H32B 0.98 . ?
C32 H32C 0.98 . ?
C20 H20A 0.98 . ?
C20 H20B 0.98 . ?
C20 H20C 0.98 . ?
C27 H27A 0.98 . ?
C27 H27B 0.98 . ?
C27 H27C 0.98 . ?
C5 H5A 0.99 . ?
C5 H5B 0.99 . ?
C5 C3 1.515(5) . ?
C4 H4A 0.98 . ?
C4 H4B 0.98 . ?
C4 H4C 0.98 . ?
C3 H3A 0.99 . ?
C3 H3B 0.99 . ?
C1 H1A 0.98 . ?
C1 H1B 0.98 . ?
C1 H1C 0.98 . ?
C8 H8A 0.99 . ?
C8 H8B 0.99 . ?
C8 C9A 1.486(4) . ?
C11 H11A 0.98 . ?
C11 H11B 0.98 . ?
C11 H11C 0.98 . ?
C7 H7A 0.98 . ?
C7 H7B 0.98 . ?
C7 H7C 0.98 . ?
C12B H12A 0.98 . ?
C12B H12B 0.98 . ?
C12B H12C 0.98 . ?
C9A H9AA 0.99 . ?
C9A H9AB 0.99 . ?
C9B H9BA 0.99 . ?
C9B H9BB 0.99 . ?
C9B C8A 1.490(4) . ?
C12A H12D 0.98 . ?
C12A H12E 0.98 . ?
C12A H12F 0.98 . ?
C8A H8AA 0.99 . ?
C8A H8AB 0.99 . ?
C8A N6A 1.444(12) . ?
C7A H7AA 0.98 . ?
C7A H7AB 0.98 . ?
C7A H7AC 0.98 . ?
C7A N6A 1.492(15) . ?
N6A C5A 1.447(16) . ?
C5A H5AA 0.99 . ?
C5A H5AB 0.99 . ?
C5A C3A 1.313(18) . ?
N2A C3A 1.49(2) . ?
N2A C4A 1.41(2) . ?
N2A C1A 1.51(3) . ?
C3A H3AA 0.99 . ?
C3A H3AB 0.99 . ?
C4A H4AA 0.98 . ?
C4A H4AB 0.98 . ?
C4A H4AC 0.98 . ?
C1A H1AA 0.98 . ?
C1A H1AB 0.98 . ?
C1A H1AC 0.98 . ?

loop_
_geom_angle_atom_site_label_1
_geom_angle_atom_site_label_2
_geom_angle_atom_site_label_3
_geom_angle
_geom_angle_site_symmetry_1
_geom_angle_site_symmetry_3
_geom_angle_publ_flag
C21 Si1 C23 109.05(6) . . ?
C21 Si1 C22 112.15(7) . . ?
C21 Si1 C24 114.93(7) . . ?
C22 Si1 C23 107.55(7) . . ?
C24 Si1 C23 105.94(8) . . ?
C24 Si1 C22 106.80(9) . . ?
C29 Si2 C30 116.64(7) . . ?
C29 Si2 C31 107.88(7) . . ?
C29 Si2 C32 112.81(7) . . ?
C30 Si2 C31 105.21(10) . . ?
C32 Si2 C30 106.73(10) . . ?
C32 Si2 C31 106.93(10) . . ?
C25 Si3 C28 114.97(8) . . ?
C25 Si3 C26 113.97(8) . . ?
C25 Si3 C27 107.49(8) . . ?
C28 Si3 C27 105.07(11) . . ?
C26 Si3 C28 108.24(10) . . ?
C26 Si3 C27 106.38(9) . . ?
N10 Na1 N2 115.83(15) . . ?
N10 Na1 C13 111.05(5) . . ?
N10 Na1 C29 104.05(4) . . ?
N10 Na1 C14 118.93(5) . . ?
N10 Na1 B1 126.10(5) . . ?
N2 Na1 C13 114.22(12) . . ?
N2 Na1 C29 137.44(16) . . ?
N2 Na1 C14 86.29(11) . . ?
N2 Na1 B1 116.88(14) . . ?
C13 Na1 C29 59.99(4) . . ?
C13 Na1 C14 29.74(4) . . ?
C13 Na1 B1 33.68(4) . . ?
C29 Na1 B1 33.53(4) . . ?
N6 Na1 N10 75.91(10) . . ?
N6 Na1 N2 73.16(14) . . ?
N6 Na1 C13 163.71(13) . . ?
N6 Na1 C29 104.44(13) . . ?
N6 Na1 C14 158.85(9) . . ?
N6 Na1 B1 130.25(13) . . ?
C14 Na1 C29 87.18(4) . . ?
C14 Na1 B1 55.36(4) . . ?
N6A Na1 N10 68.0(2) . . ?
N6A Na1 C13 158.8(2) . . ?
N6A Na1 C29 99.2(2) . . ?
N6A Na1 C14 169.3(2) . . ?
N6A Na1 B1 128.6(2) . . ?
N2A Na1 N10 112.3(5) . . ?
N2A Na1 C13 122.9(4) . . ?
N2A Na1 C29 136.3(5) . . ?
N2A Na1 C14 95.5(3) . . ?
N2A Na1 B1 121.6(5) . . ?
N2A Na1 N6A 74.0(4) . . ?
C18 O19 C20 118.10(13) . . ?
C11 N10 Na1 112.02(14) . . ?
C11 N10 C9A 100.5(2) . . ?
C11 N10 C9B 127.1(3) . . ?
C11 N10 C12A 88.9(3) . . ?
C12B N10 Na1 109.93(15) . . ?
C12B N10 C11 116.7(2) . . ?
C12B N10 C9A 112.8(2) . . ?
C9A N10 Na1 103.96(13) . . ?
C9B N10 Na1 107.6(3) . . ?
C9B N10 C12A 107.6(4) . . ?
C12A N10 Na1 111.6(3) . . ?
C4 N2 Na1 99.4(5) . . ?
C4 N2 C3 112.7(5) . . ?
C4 N2 C1 110.9(4) . . ?
C3 N2 Na1 103.7(2) . . ?
C1 N2 Na1 121.7(4) . . ?
C1 N2 C3 108.2(5) . . ?
Si3 C25 H25A 105.5 . . ?
Si3 C25 H25B 105.5 . . ?
H25A C25 H25B 106.1 . . ?
B1 C25 Si3 127.17(9) . . ?
B1 C25 H25A 105.5 . . ?
B1 C25 H25B 105.5 . . ?
C14 C13 Na1 81.47(8) . . ?
C14 C13 C18 113.98(12) . . ?
C14 C13 B1 122.74(12) . . ?
C18 C13 Na1 105.62(9) . . ?
C18 C13 B1 123.24(11) . . ?
B1 C13 Na1 85.45(7) . . ?
Si2 C29 Na1 155.78(6) . . ?
Si2 C29 H29A 106.2 . . ?
Si2 C29 H29B 106.2 . . ?
Na1 C29 H29A 57.9 . . ?
Na1 C29 H29B 66.2 . . ?
H29A C29 H29B 106.4 . . ?
B1 C29 Si2 124.57(9) . . ?
B1 C29 Na1 79.27(6) . . ?
B1 C29 H29A 106.2 . . ?
B1 C29 H29B 106.2 . . ?
Si1 C21 H21A 106.7 . . ?
Si1 C21 H21B 106.7 . . ?
H21A C21 H21B 106.6 . . ?
B1 C21 Si1 122.43(8) . . ?
B1 C21 H21A 106.7 . . ?
B1 C21 H21B 106.7 . . ?
C5 N6 Na1 109.8(3) . . ?
C5 N6 C8 114.8(4) . . ?
C8 N6 Na1 105.9(2) . . ?
C7 N6 Na1 110.0(3) . . ?
C7 N6 C5 111.5(3) . . ?
C7 N6 C8 104.4(4) . . ?
Na1 C14 H14 89.3 . . ?
C13 C14 Na1 68.79(8) . . ?
C13 C14 H14 118 . . ?
C15 C14 Na1 111.89(11) . . ?
C15 C14 C13 123.98(16) . . ?
C15 C14 H14 118 . . ?
O19 C18 C13 115.44(12) . . ?
O19 C18 C17 121.50(14) . . ?
C17 C18 C13 123.06(15) . . ?
Si1 C23 H23A 109.5 . . ?
Si1 C23 H23B 109.5 . . ?
Si1 C23 H23C 109.5 . . ?
H23A C23 H23B 109.5 . . ?
H23A C23 H23C 109.5 . . ?
H23B C23 H23C 109.5 . . ?
Si1 C22 H22A 109.5 . . ?
Si1 C22 H22B 109.5 . . ?
Si1 C22 H22C 109.5 . . ?
H22A C22 H22B 109.5 . . ?
H22A C22 H22C 109.5 . . ?
H22B C22 H22C 109.5 . . ?
C25 B1 Na1 81.06(7) . . ?
C25 B1 C13 108.44(10) . . ?
C25 B1 C29 107.90(10) . . ?
C13 B1 Na1 60.87(6) . . ?
C13 B1 C29 108.66(10) . . ?
C29 B1 Na1 67.20(6) . . ?
C21 B1 Na1 166.57(9) . . ?
C21 B1 C25 110.79(10) . . ?
C21 B1 C13 107.98(10) . . ?
C21 B1 C29 112.97(10) . . ?
C18 C17 H17 120.2 . . ?
C16 C17 C18 119.53(17) . . ?
C16 C17 H17 120.2 . . ?
Si1 C24 H24A 109.5 . . ?
Si1 C24 H24B 109.5 . . ?
Si1 C24 H24C 109.5 . . ?
H24A C24 H24B 109.5 . . ?
H24A C24 H24C 109.5 . . ?
H24B C24 H24C 109.5 . . ?
C14 C15 H15 120.4 . . ?
C16 C15 C14 119.22(16) . . ?
C16 C15 H15 120.4 . . ?
C17 C16 H16 119.9 . . ?
C15 C16 C17 120.22(15) . . ?
C15 C16 H16 119.9 . . ?
Si3 C28 H28A 109.5 . . ?
Si3 C28 H28B 109.5 . . ?
Si3 C28 H28C 109.5 . . ?
H28A C28 H28B 109.5 . . ?
H28A C28 H28C 109.5 . . ?
H28B C28 H28C 109.5 . . ?
Si2 C30 H30A 109.5 . . ?
Si2 C30 H30B 109.5 . . ?
Si2 C30 H30C 109.5 . . ?
H30A C30 H30B 109.5 . . ?
H30A C30 H30C 109.5 . . ?
H30B C30 H30C 109.5 . . ?
Si2 C31 H31A 109.5 . . ?
Si2 C31 H31B 109.5 . . ?
Si2 C31 H31C 109.5 . . ?
H31A C31 H31B 109.5 . . ?
H31A C31 H31C 109.5 . . ?
H31B C31 H31C 109.5 . . ?
Si3 C26 H26A 109.5 . . ?
Si3 C26 H26B 109.5 . . ?
Si3 C26 H26C 109.5 . . ?
H26A C26 H26B 109.5 . . ?
H26A C26 H26C 109.5 . . ?
H26B C26 H26C 109.5 . . ?
Si2 C32 H32A 109.5 . . ?
Si2 C32 H32B 109.5 . . ?
Si2 C32 H32C 109.5 . . ?
H32A C32 H32B 109.5 . . ?
H32A C32 H32C 109.5 . . ?
H32B C32 H32C 109.5 . . ?
O19 C20 H20A 109.5 . . ?
O19 C20 H20B 109.5 . . ?
O19 C20 H20C 109.5 . . ?
H20A C20 H20B 109.5 . . ?
H20A C20 H20C 109.5 . . ?
H20B C20 H20C 109.5 . . ?
Si3 C27 H27A 109.5 . . ?
Si3 C27 H27B 109.5 . . ?
Si3 C27 H27C 109.5 . . ?
H27A C27 H27B 109.5 . . ?
H27A C27 H27C 109.5 . . ?
H27B C27 H27C 109.5 . . ?
N6 C5 H5A 109.4 . . ?
N6 C5 H5B 109.4 . . ?
N6 C5 C3 111.3(3) . . ?
H5A C5 H5B 108 . . ?
C3 C5 H5A 109.4 . . ?
C3 C5 H5B 109.4 . . ?
N2 C4 H4A 109.5 . . ?
N2 C4 H4B 109.5 . . ?
N2 C4 H4C 109.5 . . ?
H4A C4 H4B 109.5 . . ?
H4A C4 H4C 109.5 . . ?
H4B C4 H4C 109.5 . . ?
N2 C3 C5 113.7(3) . . ?
N2 C3 H3A 108.8 . . ?
N2 C3 H3B 108.8 . . ?
C5 C3 H3A 108.8 . . ?
C5 C3 H3B 108.8 . . ?
H3A C3 H3B 107.7 . . ?
N2 C1 H1A 109.5 . . ?
N2 C1 H1B 109.5 . . ?
N2 C1 H1C 109.5 . . ?
H1A C1 H1B 109.5 . . ?
H1A C1 H1C 109.5 . . ?
H1B C1 H1C 109.5 . . ?
N6 C8 H8A 109.1 . . ?
N6 C8 H8B 109.1 . . ?
H8A C8 H8B 107.8 . . ?
C9A C8 N6 112.5(3) . . ?
C9A C8 H8A 109.1 . . ?
C9A C8 H8B 109.1 . . ?
N10 C11 H11A 109.5 . . ?
N10 C11 H11B 109.5 . . ?
N10 C11 H11C 109.5 . . ?
H11A C11 H11B 109.5 . . ?
H11A C11 H11C 109.5 . . ?
H11B C11 H11C 109.5 . . ?
N6 C7 H7A 109.5 . . ?
N6 C7 H7B 109.5 . . ?
N6 C7 H7C 109.5 . . ?
H7A C7 H7B 109.5 . . ?
H7A C7 H7C 109.5 . . ?
H7B C7 H7C 109.5 . . ?
N10 C12B H12A 109.5 . . ?
N10 C12B H12B 109.5 . . ?
N10 C12B H12C 109.5 . . ?
H12A C12B H12B 109.5 . . ?
H12A C12B H12C 109.5 . . ?
H12B C12B H12C 109.5 . . ?
N10 C9A H9AA 108.3 . . ?
N10 C9A H9AB 108.3 . . ?
C8 C9A N10 115.9(2) . . ?
C8 C9A H9AA 108.3 . . ?
C8 C9A H9AB 108.3 . . ?
H9AA C9A H9AB 107.4 . . ?
N10 C9B H9BA 110.5 . . ?
N10 C9B H9BB 110.5 . . ?
N10 C9B C8A 106.0(5) . . ?
H9BA C9B H9BB 108.7 . . ?
C8A C9B H9BA 110.5 . . ?
C8A C9B H9BB 110.5 . . ?
N10 C12A H12D 109.5 . . ?
N10 C12A H12E 109.5 . . ?
N10 C12A H12F 109.5 . . ?
H12D C12A H12E 109.5 . . ?
H12D C12A H12F 109.5 . . ?
H12E C12A H12F 109.5 . . ?
C9B C8A H8AA 111.2 . . ?
C9B C8A H8AB 111.2 . . ?
H8AA C8A H8AB 109.1 . . ?
N6A C8A C9B 102.9(7) . . ?
N6A C8A H8AA 111.2 . . ?
N6A C8A H8AB 111.2 . . ?
H7AA C7A H7AB 109.5 . . ?
H7AA C7A H7AC 109.5 . . ?
H7AB C7A H7AC 109.5 . . ?
N6A C7A H7AA 109.5 . . ?
N6A C7A H7AB 109.5 . . ?
N6A C7A H7AC 109.5 . . ?
C8A N6A Na1 108.4(7) . . ?
C8A N6A C7A 119.0(9) . . ?
C8A N6A C5A 99.9(10) . . ?
C7A N6A Na1 112.4(7) . . ?
C5A N6A Na1 105.6(8) . . ?
C5A N6A C7A 110.1(11) . . ?
N6A C5A H5AA 106.9 . . ?
N6A C5A H5AB 106.9 . . ?
H5AA C5A H5AB 106.7 . . ?
C3A C5A N6A 121.7(14) . . ?
C3A C5A H5AA 106.9 . . ?
C3A C5A H5AB 106.9 . . ?
C3A N2A Na1 105.7(10) . . ?
C3A N2A C1A 103.0(18) . . ?
C4A N2A Na1 120.1(13) . . ?
C4A N2A C3A 114.9(17) . . ?
C4A N2A C1A 104.1(15) . . ?
C1A N2A Na1 107.5(16) . . ?
C5A C3A N2A 120.5(13) . . ?
C5A C3A H3AA 107.2 . . ?
C5A C3A H3AB 107.2 . . ?
N2A C3A H3AA 107.2 . . ?
N2A C3A H3AB 107.2 . . ?
H3AA C3A H3AB 106.8 . . ?
N2A C4A H4AA 109.5 . . ?
N2A C4A H4AB 109.5 . . ?
N2A C4A H4AC 109.5 . . ?
H4AA C4A H4AB 109.5 . . ?
H4AA C4A H4AC 109.5 . . ?
H4AB C4A H4AC 109.5 . . ?
N2A C1A H1AA 109.5 . . ?
N2A C1A H1AB 109.5 . . ?
N2A C1A H1AC 109.5 . . ?
H1AA C1A H1AB 109.5 . . ?
H1AA C1A H1AC 109.5 . . ?
H1AB C1A H1AC 109.5 . . ?

loop_
_geom_torsion_atom_site_label_1
_geom_torsion_atom_site_label_2
_geom_torsion_atom_site_label_3
_geom_torsion_atom_site_label_4
_geom_torsion
_geom_torsion_site_symmetry_1
_geom_torsion_site_symmetry_2
_geom_torsion_site_symmetry_3
_geom_torsion_site_symmetry_4
_geom_torsion_publ_flag
Si1 C21 B1 Na1 77.4(4) . . . . ?
Si1 C21 B1 C25 -73.59(13) . . . . ?
Si1 C21 B1 C13 45.02(14) . . . . ?
Si1 C21 B1 C29 165.22(9) . . . . ?
Si2 C29 B1 Na1 175.30(10) . . . . ?
Si2 C29 B1 C25 -112.94(11) . . . . ?
Si2 C29 B1 C13 129.68(10) . . . . ?
Si2 C29 B1 C21 9.88(15) . . . . ?
Si3 C25 B1 Na1 123.97(10) . . . . ?
Si3 C25 B1 C13 179.09(9) . . . . ?
Si3 C25 B1 C29 61.56(14) . . . . ?
Si3 C25 B1 C21 -62.58(14) . . . . ?
Na1 N10 C9A C8 -41.5(3) . . . . ?
Na1 N10 C9B C8A 54.6(5) . . . . ?
Na1 N2 C3 C5 -45.5(4) . . . . ?
Na1 C13 C14 C15 -102.76(16) . . . . ?
Na1 C13 C18 O19 -94.16(12) . . . . ?
Na1 C13 C18 C17 86.47(16) . . . . ?
Na1 C13 B1 C25 -68.08(9) . . . . ?
Na1 C13 B1 C29 48.96(9) . . . . ?
Na1 C13 B1 C21 171.82(9) . . . . ?
Na1 C29 B1 C25 71.76(8) . . . . ?
Na1 C29 B1 C13 -45.62(8) . . . . ?
Na1 C29 B1 C21 -165.42(10) . . . . ?
Na1 N6 C5 C3 -43.0(4) . . . . ?
Na1 N6 C8 C9A -43.2(4) . . . . ?
Na1 C14 C15 C16 -78.53(19) . . . . ?
Na1 N6A C5A C3A 27.6(19) . . . . ?
Na1 N2A C3A C5A 34(2) . . . . ?
O19 C18 C17 C16 -178.54(16) . . . . ?
N10 C9B C8A N6A -77.0(8) . . . . ?
C13 C14 C15 C16 0.0(3) . . . . ?
C13 C18 C17 C16 0.8(3) . . . . ?
N6 C5 C3 N2 64.1(5) . . . . ?
N6 C8 C9A N10 62.2(5) . . . . ?
C14 C13 C18 O19 178.37(12) . . . . ?
C14 C13 C18 C17 -1.0(2) . . . . ?
C14 C13 B1 Na1 76.82(12) . . . . ?
C14 C13 B1 C25 8.74(17) . . . . ?
C14 C13 B1 C29 125.78(13) . . . . ?
C14 C13 B1 C21 -111.36(13) . . . . ?
C14 C15 C16 C17 -0.2(3) . . . . ?
C18 C13 C14 Na1 103.38(11) . . . . ?
C18 C13 C14 C15 0.6(2) . . . . ?
C18 C13 B1 Na1 -105.72(13) . . . . ?
C18 C13 B1 C25 -173.79(12) . . . . ?
C18 C13 B1 C29 -56.75(15) . . . . ?
C18 C13 B1 C21 66.11(15) . . . . ?
C18 C17 C16 C15 -0.1(3) . . . . ?
C23 Si1 C21 B1 164.22(11) . . . . ?
C22 Si1 C21 B1 -76.77(12) . . . . ?
B1 C13 C14 Na1 -78.94(11) . . . . ?
B1 C13 C14 C15 178.30(14) . . . . ?
B1 C13 C18 O19 0.70(19) . . . . ?
B1 C13 C18 C17 -178.66(14) . . . . ?
C24 Si1 C21 B1 45.47(14) . . . . ?
C28 Si3 C25 B1 -69.10(14) . . . . ?
C30 Si2 C29 Na1 -142.22(16) . . . . ?
C30 Si2 C29 B1 49.08(14) . . . . ?
C31 Si2 C29 Na1 -24.17(19) . . . . ?
C31 Si2 C29 B1 167.13(12) . . . . ?
C26 Si3 C25 B1 56.70(14) . . . . ?
C32 Si2 C29 Na1 93.70(17) . . . . ?
C32 Si2 C29 B1 -74.99(13) . . . . ?
C20 O19 C18 C13 -170.18(15) . . . . ?
C20 O19 C18 C17 9.2(2) . . . . ?
C27 Si3 C25 B1 174.33(13) . . . . ?
C5 N6 C8 C9A 78.1(5) . . . . ?
C4 N2 C3 C5 61.1(6) . . . . ?
C1 N2 C3 C5 -176.0(3) . . . . ?
C8 N6 C5 C3 -162.2(4) . . . . ?
C11 N10 C9A C8 -157.6(3) . . . . ?
C11 N10 C9B C8A -82.6(6) . . . . ?
C7 N6 C5 C3 79.2(4) . . . . ?
C7 N6 C8 C9A -159.4(3) . . . . ?
C12B N10 C9A C8 77.5(4) . . . . ?
C9B C8A N6A Na1 57.1(7) . . . . ?
C9B C8A N6A C7A -73.0(12) . . . . ?
C9B C8A N6A C5A 167.3(9) . . . . ?
C12A N10 C9B C8A 175.0(5) . . . . ?
C8A N6A C5A C3A -84.8(19) . . . . ?
C7A N6A C5A C3A 149.2(17) . . . . ?
N6A C5A C3A N2A -46(3) . . . . ?
C4A N2A C3A C5A -101(2) . . . . ?
C1A N2A C3A C5A 146(2) . . . . ?

#----------------------------------------------------------------------------#
#                   SHELX RES FILE                                           #
#----------------------------------------------------------------------------#

_shelx_res_file                  
;
TITL 19eh064_a.res in P2(1)/n
    19eh064_mws052_redo_lorraine.res
    created by SHELXL-2018/3 at 18:45:04 on 23-Feb-2023
REM Old TITL 19EH064 in P2(1)/n
REM SHELXT solution in P2(1)/n
REM R1 0.175, Rweak 0.014, Alpha 0.032, Orientation as input
REM Formula found by SHELXT: C25 N7 O Na Si3
CELL 1.54184 10.1108 34.6407 11.5453 90 112.005 90
ZERR 4 0.0001 0.0002 0.0001 0 0.001 0
LATT 1
SYMM 0.5-X,0.5+Y,0.5-Z
SFAC C H B N Na O Si
UNIT 112 252 4 12 4 4 12
SADI 0.002 C9B C8A C9A C8
ISOR 0.005 0.01 C8A
ISOR 0.01 0.01 C4A C3A C5A C9B
ISOR 0.01 0.01 C7A
DELU 0.001 0.001 Si1 C23 C24 C22
DELU 0.001 0.001 Si3 C26 C28 C27
DELU 0.001 0.001 C32 Si2 C31 C30

L.S. 40
PLAN  23
SIZE 0.15 0.12 0.05
TEMP -100
CONF
MORE -1
BOND $H
fmap 2
acta
OMIT -6 30 7
OMIT -9 14 11
OMIT -9 16 10
OMIT -3 36 7
OMIT -2 36 7
REM <olex2.extras>
REM <HklSrc "%.\\19EH064_MWS052_redo_Lorraine.hkl">
REM </olex2.extras>

WGHT    0.050400    0.921800
FVAR       0.44267   0.73232
SI1   7    0.137694    0.444588    0.892447    11.00000    0.03585    0.03522 =
         0.03211   -0.00085    0.01252    0.00905
SI2   7    0.571257    0.354731    0.938350    11.00000    0.03323    0.04011 =
         0.03535    0.00174    0.00774    0.01022
SI3   7    0.114319    0.310720    0.788237    11.00000    0.04803    0.04047 =
         0.04127    0.00179    0.02165   -0.01073
NA1   5    0.300985    0.367408    0.520362    11.00000    0.03961    0.03351 =
         0.03502   -0.00607    0.01510   -0.00100
O19   6    0.468768    0.449904    0.772242    11.00000    0.04875    0.03672 =
         0.05054    0.00235    0.01105   -0.01271
N10   4    0.503794    0.386805    0.456025    11.00000    0.04603    0.05232 =
         0.04776    0.00320    0.02128   -0.00248
PART 1
N2    4    0.077250    0.340152    0.344695    21.00000    0.03553    0.04229 =
         0.02848   -0.00149    0.00584    0.00051
PART 0
C25   1    0.139338    0.355399    0.709351    11.00000    0.03395    0.03331 =
         0.03162   -0.00178    0.01280   -0.00138
AFIX  23
H25A  2    0.139557    0.346860    0.627590    11.00000   -1.20000
H25B  2    0.050631    0.370505    0.690767    11.00000   -1.20000
AFIX   0
C13   1    0.246327    0.421813    0.656039    11.00000    0.03892    0.02615 =
         0.02975   -0.00012    0.01305    0.00588
C29   1    0.426152    0.363978    0.783754    11.00000    0.03269    0.02777 =
         0.03028    0.00049    0.01311    0.00305
AFIX  23
H29A  2    0.470685    0.378329    0.733625    11.00000   -1.20000
H29B  2    0.398697    0.338444    0.743337    11.00000   -1.20000
AFIX   0
C21   1    0.272305    0.407825    0.893167    11.00000    0.03144    0.03080 =
         0.02807   -0.00077    0.00880    0.00398
AFIX  23
H21A  2    0.367161    0.419966    0.933987    11.00000   -1.20000
H21B  2    0.266642    0.386719    0.948941    11.00000   -1.20000
AFIX   0
PART 1
N6    4    0.373527    0.306447    0.450060    21.00000    0.03426    0.03899 =
         0.08000   -0.02558    0.02539   -0.01023
PART 0
C14   1    0.120780    0.424756    0.549191    11.00000    0.04724    0.03625 =
         0.03505    0.00371    0.01048    0.01036
AFIX  43
H14   2    0.048888    0.405806    0.537029    11.00000   -1.20000
AFIX   0
C18   1    0.346087    0.451375    0.666836    11.00000    0.04772    0.03015 =
         0.04065    0.00262    0.01797    0.00175
C23   1    0.141875    0.450355    1.055729    11.00000    0.06023    0.04787 =
         0.04097    0.00119    0.02588    0.01154
AFIX 137
H23A  2    0.104101    0.426966    1.079937    11.00000   -1.50000
H23B  2    0.083294    0.472572    1.058842    11.00000   -1.50000
H23C  2    0.240408    0.454531    1.113506    11.00000   -1.50000
AFIX   0
C22   1    0.175202    0.493081    0.839302    11.00000    0.07365    0.03545 =
         0.05095    0.00499    0.03228    0.01543
AFIX 137
H22A  2    0.275605    0.499785    0.884680    11.00000   -1.50000
H22B  2    0.114276    0.512555    0.855968    11.00000   -1.50000
H22C  2    0.155325    0.492245    0.749483    11.00000   -1.50000
AFIX   0
B1    3    0.271805    0.387209    0.763589    11.00000    0.02805    0.02631 =
         0.02642    0.00040    0.00856    0.00194
C17   1    0.323173    0.480617    0.578202    11.00000    0.07257    0.03551 =
         0.05856    0.01128    0.02859   -0.00046
AFIX  43
H17   2    0.393896    0.499799    0.588719    11.00000   -1.20000
AFIX   0
C24   1   -0.051259    0.432194    0.792815    11.00000    0.03374    0.07285 =
         0.05896   -0.00899    0.01047    0.01282
AFIX 137
H24A  2   -0.061496    0.430930    0.705066    11.00000   -1.50000
H24B  2   -0.115245    0.452055    0.802720    11.00000   -1.50000
H24C  2   -0.075867    0.407113    0.818548    11.00000   -1.50000
AFIX   0
C15   1    0.095063    0.453929    0.459425    11.00000    0.06520    0.05031 =
         0.04179    0.01353    0.00809    0.01777
AFIX  43
H15   2    0.008002    0.454503    0.388777    11.00000   -1.20000
AFIX   0
C16   1    0.196307    0.481465    0.474593    11.00000    0.08527    0.04454 =
         0.05364    0.02273    0.02308    0.01290
AFIX  43
H16   2    0.180074    0.501324    0.414069    11.00000   -1.20000
AFIX   0
C28   1    0.247535    0.271407    0.802712    11.00000    0.08257    0.03757 =
         0.08394    0.01511    0.04147    0.00225
AFIX 137
H28A  2    0.234745    0.261763    0.719396    11.00000   -1.50000
H28B  2    0.233045    0.250252    0.853072    11.00000   -1.50000
H28C  2    0.344320    0.281695    0.843222    11.00000   -1.50000
AFIX   0
C30   1    0.516402    0.333227    1.062691    11.00000    0.05721    0.08681 =
         0.03743    0.02019    0.01035    0.01381
AFIX 137
H30A  2    0.456998    0.351732    1.085576    11.00000   -1.50000
H30B  2    0.601596    0.327200    1.136397    11.00000   -1.50000
H30C  2    0.461958    0.309516    1.031049    11.00000   -1.50000
AFIX   0
C31   1    0.697593    0.318764    0.914269    11.00000    0.05150    0.07383 =
         0.06576   -0.00242    0.01216    0.03360
AFIX 137
H31A  2    0.646458    0.294694    0.881192    11.00000   -1.50000
H31B  2    0.775621    0.313621    0.994215    11.00000   -1.50000
H31C  2    0.736620    0.329210    0.854835    11.00000   -1.50000
AFIX   0
C26   1    0.107912    0.319258    0.946508    11.00000    0.07398    0.08042 =
         0.04806    0.00277    0.03585   -0.02048
AFIX 137
H26A  2    0.203218    0.326275    1.005597    11.00000   -1.50000
H26B  2    0.076069    0.295679    0.975191    11.00000   -1.50000
H26C  2    0.041102    0.340282    0.941417    11.00000   -1.50000
AFIX   0
C32   1    0.677593    0.398872    1.007164    11.00000    0.04571    0.05668 =
         0.06759   -0.00614   -0.00793    0.00093
AFIX 137
H32A  2    0.721510    0.408711    0.950427    11.00000   -1.50000
H32B  2    0.752306    0.392415    1.087802    11.00000   -1.50000
H32C  2    0.614782    0.418663    1.019388    11.00000   -1.50000
AFIX   0
C20   1    0.563252    0.482094    0.798795    11.00000    0.06584    0.04741 =
         0.07139   -0.00463    0.01888   -0.02361
AFIX 137
H20A  2    0.600449    0.484938    0.732133    11.00000   -1.50000
H20B  2    0.642641    0.477906    0.878623    11.00000   -1.50000
H20C  2    0.511644    0.505576    0.803889    11.00000   -1.50000
AFIX   0
C27   1   -0.063248    0.289507    0.688921    11.00000    0.06630    0.07651 =
         0.06226    0.00049    0.02213   -0.03609
AFIX 137
H27A  2   -0.139329    0.307744    0.683830    11.00000   -1.50000
H27B  2   -0.077910    0.265288    0.726335    11.00000   -1.50000
H27C  2   -0.065056    0.284433    0.604835    11.00000   -1.50000
AFIX   0
PART 1
C5    1    0.263946    0.294304    0.331703    21.00000    0.06416    0.04491 =
         0.05249   -0.01876    0.02413    0.00348
AFIX  23
H5A   2    0.279011    0.266855    0.316151    21.00000   -1.20000
H5B   2    0.272485    0.309790    0.262770    21.00000   -1.20000
AFIX   0
C4    1    0.077950    0.363890    0.241945    21.00000    0.05774    0.06955 =
         0.03329    0.00834    0.01221    0.00143
AFIX  33
H4A   2    0.172811    0.363109    0.237475    21.00000   -1.50000
H4B   2    0.007105    0.354089    0.163639    21.00000   -1.50000
H4C   2    0.054409    0.390564    0.255065    21.00000   -1.50000
AFIX   0
C3    1    0.115674    0.299295    0.333151    21.00000    0.04825    0.04447 =
         0.05180   -0.01891    0.01684   -0.01421
AFIX  23
H3A   2    0.045355    0.288378    0.255123    21.00000   -1.20000
H3B   2    0.109054    0.284368    0.403903    21.00000   -1.20000
AFIX   0
C1    1   -0.062709    0.340691    0.353942    21.00000    0.03403    0.07103 =
         0.03935   -0.00635    0.00668   -0.00783
AFIX  33
H1A   2   -0.060762    0.324446    0.424057    21.00000   -1.50000
H1B   2   -0.087049    0.367232    0.367704    21.00000   -1.50000
H1C   2   -0.134354    0.330757    0.276278    21.00000   -1.50000
AFIX   0
C8    1    0.518873    0.314120    0.444944    21.00000    0.06131    0.05441 =
         0.07912   -0.01380    0.02391    0.01577
AFIX  23
H8A   2    0.592018    0.313212    0.530738    21.00000   -1.20000
H8B   2    0.541058    0.293474    0.395733    21.00000   -1.20000
AFIX   0
PART 0
C11   1    0.460340    0.414624    0.356840    11.00000    0.08750    0.11883 =
         0.09972    0.05665    0.03411   -0.00593
AFIX 137
H11A  2    0.378650    0.404556    0.286525    11.00000   -1.50000
H11B  2    0.539557    0.419641    0.329529    11.00000   -1.50000
H11C  2    0.433113    0.438688    0.386676    11.00000   -1.50000
AFIX   0
PART 1
C7    1    0.399820    0.276903    0.546018    21.00000    0.07308    0.04747 =
         0.06744   -0.01232    0.01428    0.01502
AFIX  33
H7A   2    0.473589    0.285919    0.623944    21.00000   -1.50000
H7B   2    0.311589    0.271800    0.559944    21.00000   -1.50000
H7C   2    0.431960    0.253128    0.518680    21.00000   -1.50000
AFIX   0
C12B  1    0.623558    0.396022    0.561347    21.00000    0.04961    0.11442 =
         0.06094   -0.02517    0.02460   -0.02813
AFIX 137
H12A  2    0.602737    0.418601    0.602784    21.00000   -1.50000
H12B  2    0.703782    0.401861    0.536141    21.00000   -1.50000
H12C  2    0.648347    0.374085    0.619154    21.00000   -1.50000
AFIX   0
C9A   1    0.526400    0.352152    0.388142    21.00000    0.07018    0.08351 =
         0.06877   -0.01394    0.04663   -0.01037
AFIX  23
H9AA  2    0.453908    0.352538    0.302009    21.00000   -1.20000
H9AB  2    0.621157    0.354464    0.382014    21.00000   -1.20000
AFIX   0
PART 2
C9B   1    0.591718    0.352966    0.466145   -21.00000    0.03858    0.06928 =
         0.03877    0.00812    0.01905    0.02016
AFIX  23
H9BA  2    0.636852    0.344650    0.554354   -21.00000   -1.20000
H9BB  2    0.667649    0.358540    0.433857   -21.00000   -1.20000
AFIX   0
C12A  1    0.605163    0.420248    0.549647   -21.00000    0.05303    0.04618 =
         0.05675   -0.00376    0.01617   -0.02147
AFIX 137
H12D  2    0.549112    0.443813    0.542869   -21.00000   -1.50000
H12E  2    0.686365    0.425850    0.525542   -21.00000   -1.50000
H12F  2    0.640128    0.410915    0.636054   -21.00000   -1.50000
AFIX   0
C8A   1    0.494032    0.322430    0.389668   -21.00000    0.05983    0.04175 =
         0.06853    0.01146    0.04714    0.01349
AFIX  23
H8AA  2    0.426270    0.333050    0.309898   -21.00000   -1.20000
H8AB  2    0.548152    0.300985    0.371626   -21.00000   -1.20000
AFIX   0
C7A   1    0.499534    0.285922    0.581231   -21.00000    0.14128    0.06810 =
         0.08822    0.01046    0.06361    0.03074
AFIX  33
H7AA  2    0.436122    0.279662    0.625242   -21.00000   -1.50000
H7AB  2    0.532169    0.262006    0.555143   -21.00000   -1.50000
H7AC  2    0.582051    0.300407    0.637069   -21.00000   -1.50000
AFIX   0
N6A   4    0.420757    0.309811    0.468924   -21.00000    0.03280    0.03469 =
         0.04833   -0.00899    0.02736   -0.00778
C5A   1    0.307116    0.287435    0.379868   -21.00000    0.08859    0.07681 =
         0.10042   -0.03007    0.04909   -0.01469
AFIX  23
H5AA  2    0.348668    0.273772    0.326167   -21.00000   -1.20000
H5AB  2    0.279966    0.267379    0.427931   -21.00000   -1.20000
AFIX   0
N2A   4    0.113054    0.332392    0.354305   -21.00000    0.05340    0.05277 =
         0.03889    0.00477   -0.00225   -0.00746
C3A   1    0.188429    0.303623    0.305173   -21.00000    0.12316    0.08104 =
         0.07430   -0.03149    0.01681   -0.00613
AFIX  23
H3AA  2    0.119959    0.282575    0.266155   -21.00000   -1.20000
H3AB  2    0.209523    0.316373    0.237288   -21.00000   -1.20000
AFIX   0
C4A   1   -0.006355    0.317865    0.375814   -21.00000    0.12773    0.15206 =
         0.10262   -0.03736    0.03490   -0.06535
AFIX  33
H4AA  2   -0.049236    0.338591    0.407850   -21.00000   -1.50000
H4AB  2   -0.076715    0.308024    0.297324   -21.00000   -1.50000
H4AC  2    0.024080    0.296907    0.437184   -21.00000   -1.50000
AFIX   0
C1A   1    0.049775    0.359749    0.246138   -21.00000    0.06539    0.09159 =
         0.10207   -0.00604    0.00553   -0.01908
AFIX  33
H1AA  2    0.126338    0.371249    0.224892   -21.00000   -1.50000
H1AB  2   -0.015555    0.345606    0.173803   -21.00000   -1.50000
H1AC  2   -0.002633    0.380193    0.269334   -21.00000   -1.50000
AFIX   0
HKLF 4


REM  19eh064_a.res in P2(1)/n
REM wR2 = 0.1027, GooF = S = 1.061, Restrained GooF = 1.078 for all data
REM R1 = 0.0360 for 6627 Fo > 4sig(Fo) and 0.0432 for all 7760 data
REM 438 parameters refined using 55 restraints

END

WGHT      0.0504      0.9223

REM Highest difference peak  0.250,  deepest hole -0.224,  1-sigma level  0.036
Q1    1   0.0389  0.4395  0.8375  11.00000  0.05    0.25
Q2    1   0.3555  0.3768  0.7865  11.00000  0.05    0.22
Q3    1   0.0062  0.2991  0.7233  11.00000  0.05    0.21
Q4    1   0.4835  0.3621  0.8612  11.00000  0.05    0.21
Q5    1   0.6346  0.3585  0.5093  11.00000  0.05    0.21
Q6    1   0.2678  0.3982  0.8236  11.00000  0.05    0.20
Q7    1   0.2674  0.4049  0.7033  11.00000  0.05    0.20
Q8    1  -0.1132  0.3011  0.6254  11.00000  0.05    0.20
Q9    1   0.5942  0.3824  0.9665  11.00000  0.05    0.19
Q10   1   0.1464  0.4493  0.9803  11.00000  0.05    0.19
Q11   1   0.3996  0.4510  0.7209  11.00000  0.05    0.19
Q12   1   0.1323  0.3401  0.7625  11.00000  0.05    0.19
Q13   1   0.2029  0.4214  0.8673  11.00000  0.05    0.18
Q14   1   0.1275  0.4758  0.8317  11.00000  0.05    0.18
Q15   1   0.1079  0.3179  0.8817  11.00000  0.05    0.18
Q16   1   0.0399  0.3025  0.3877  11.00000  0.05    0.17
Q17   1   0.2995  0.4332  0.6625  11.00000  0.05    0.17
Q18   1   0.6440  0.3305  0.9216  11.00000  0.05    0.17
Q19   1   0.4992  0.4208  0.4118  11.00000  0.05    0.16
Q20   1   0.1119  0.4379  0.5063  11.00000  0.05    0.16
Q21   1   0.2087  0.3692  0.7430  11.00000  0.05    0.16
Q22   1   0.3870  0.4289  0.3338  11.00000  0.05    0.15
Q23   1   0.5596  0.3279  1.0150  11.00000  0.05    0.15
;
_shelx_res_checksum              25066

#----------------------------------------------------------------------------#
#                   SHELX HKL FILE                                           #
#----------------------------------------------------------------------------#

_shelx_hkl_file                  
;
   0   0  -1    0.08    0.30
   0   0   2  367.48   12.29
   0   0  -2  394.37   11.80
   0   0   2  383.24   12.28
   0   0  -2  390.07   12.34
   0   0   2  374.60   12.15
   0   0  -2  372.93   11.67
   0   0   3    0.26    0.83
   0   0  -3    0.66    0.90
   0   0   3    0.12    0.79
   0   0  -3    0.71    0.43
   0   0  -3    0.34    0.43
   0   0   4  273.22   10.67
   0   0   4  276.13   10.40
   0   0   4  248.71   10.14
   0   0  -4  302.29   10.63
   0   0  -4  282.90    8.92
   0   0  -4  273.47    9.29
   0   0  -5   -0.11    0.63
   0   0   5   -0.54    1.53
   0   0  -5    0.49    1.32
   0   0   5    0.69    1.20
   0   0   6  155.01    6.79
   0   0   6  160.24    7.87
   0   0  -6  159.18    8.15
   0   0   7    2.11    1.76
   0   0  -7    0.77    1.63
   0   0   7    1.83    1.10
   0   0   7    0.92    1.00
   0   0   7    3.93    2.22
   0   0   8  253.56    9.60
   0   0   8  260.91    9.48
   0   0   8  260.27   12.27
   0   0  -8  247.77   12.48
   0   0   8  274.94    9.92
   0   0   8  271.95    9.88
   0   0   9    1.34    1.70
   0   0   9    0.49    1.03
   0   0   9    4.68    1.14
   0   0   9   -0.18    1.22
   0   0   9   -0.61    2.04
   0   0   9    0.18    1.21
   0   0  10   32.21    2.75
   0   0  10   29.14    2.37
   0   0  10   30.50    4.71
   0   0  10   26.91    2.58
   0   0  11   -0.20    0.43
   0   0  11    2.27    1.44
   0   0  11   -0.34    1.18
   0   0  12   59.81    3.35
   0   0  12   61.15    3.34
   0   0  13   -0.33    0.78
   0  -1  -1  356.04   11.00
   0   1  -1  370.48   11.24
   0   1  -1  357.66   10.86
   0   1   2 5636.81  166.75
   0   1   2 5591.12  166.69
   0   1  -2 5619.53  166.03
   0   1   2 5741.84  166.59
   0   1   2 5715.63  166.63
   0  -1  -2 5600.86  166.68
   0   1  -2 5598.16  166.87
   0   1  -2 5673.01  166.13
   0  -1   3  543.62   17.41
   0   1   3  534.27   17.20
   0   1  -3  523.51   16.22
   0  -1  -3  540.69   16.61
   0   1   3  469.39   16.91
   0   1  -3  543.48   17.44
   0  -1   3  496.96   17.18
   0   1   3  545.85   17.02
   0  -1  -3  536.37   17.18
   0   1  -3  555.29   16.23
   0  -1  -3  515.02   16.22
   0   1   4   88.04    4.67
   0  -1   4   85.70    4.63
   0   1   4   82.19    4.24
   0  -1   4   83.37    4.44
   0  -1  -4   80.89    3.60
   0   1  -4   82.20    3.29
   0  -1  -4   84.23    4.34
   0   1  -4   84.16    4.54
   0  -1  -4   80.73    3.17
   0   1  -4   78.71    3.12
   0   1  -5  110.65    4.30
   0  -1  -5  106.98    4.71
   0   1   5  114.04    5.68
   0  -1   5  107.99    5.85
   0  -1   5  112.12    6.19
   0   1   5  117.42    6.26
   0  -1  -5  105.61    5.69
   0   1  -5  120.04    6.15
   0   1   6   53.17    3.24
   0  -1   6   62.79    3.68
   0   1   6   59.20    4.20
   0  -1   6   60.24    4.45
   0  -1   6   56.72    4.69
   0   1   6   52.28    4.61
   0  -1  -6   64.73    4.54
   0   1  -6   60.06    4.58
   0   1   7  616.80   22.38
   0  -1   7  614.22   22.68
   0  -1   7  580.46   20.63
   0  -1  -7  606.43   22.67
   0  -1   7  619.22   19.85
   0   1  -7  620.61   23.16
   0   1   7  666.90   23.84
   0  -1   7  664.53   23.84
   0  -1   7  606.89   19.82
   0  -1   8  144.54    6.02
   0   1   8  153.45    6.17
   0  -1   8  155.14    8.62
   0   1   8  151.36    8.35
   0   1   8  138.80    5.82
   0  -1   8  143.43    5.86
   0   1  -8  123.40    8.47
   0  -1   8  150.82    6.27
   0  -1   8  142.83    6.17
   0  -1   8  143.36    9.32
   0   1   8  146.78    9.36
   0   1   9  309.61   11.42
   0  -1   9  324.51   11.37
   0   1   9  298.44   13.91
   0  -1   9  319.87   14.52
   0   1   9  311.52   11.10
   0  -1   9  329.93   11.69
   0  -1   9  323.51   15.98
   0   1   9  311.25   11.61
   0  -1   9  313.83   11.63
   0  -1  10    3.72    1.19
   0   1  10    3.16    1.23
   0  -1  10    4.09    1.52
   0   1  10    3.60    1.59
   0   1  10    2.61    1.49
   0  -1  10    3.17    2.35
   0  -1  10    3.40    1.48
   0  -1  11    1.43    0.63
   0   1  11    0.68    1.21
   0  -1  11    1.02    1.32
   0  -1  11    0.52    1.36
   0   1  11   -0.35    1.36
   0   1  12   30.26    2.28
   0  -1  12   27.81    2.19
   0  -1  12   26.75    2.22
   0   1  12   29.00    2.28
   0  -1  13   -0.82    0.87
   0  -2   0    3.82    0.35
   0   2  -1 3023.44   90.98
   0   2   1 3054.14   90.54
   0  -2  -1 3124.92   90.56
   0   2   2  177.49    6.41
   0   2   2  177.34    6.23
   0   2  -2  172.85    5.52
   0   2   2  186.26    6.27
   0   2   2  189.22    6.20
   0   2  -2  182.77    6.64
   0  -2  -2  184.12    6.20
   0   2  -2  186.57    5.90
   0   2   3   70.11    3.53
   0   2   3   68.11    3.36
   0  -2  -3   68.60    3.12
   0   2  -3   69.49    2.53
   0   2  -3   72.90    3.77
   0  -2   3   65.20    3.54
   0  -2  -3   70.77    3.35
   0   2   3   66.23    3.27
   0   2   3   70.38    3.27
   0   2  -3   71.31    2.77
   0  -2   4  113.35    5.71
   0   2   4  117.28    5.31
   0  -2   4  123.44    5.72
   0   2  -4  111.07    4.07
   0  -2  -4  120.18    4.89
   0   2   4  120.92    5.20
   0  -2  -4  113.75    5.27
   0   2  -4  112.02    5.67
   0  -2  -4  119.85    4.30
   0  -2  -5  807.59   26.37
   0   2  -5  842.46   28.10
   0  -2  -5  851.15   27.59
   0  -2   5  847.66   28.19
   0   2   5  830.98   27.38
   0  -2   5  851.51   27.83
   0  -2  -6   25.37    2.11
   0   2   6   19.72    1.80
   0   2   6   23.05    2.65
   0  -2   6   21.46    2.21
   0  -2   6   25.59    3.00
   0  -2   6   25.05    3.10
   0   2  -6   21.14    2.95
   0  -2  -6   21.40    2.65
   0   2   7    0.33    1.34
   0  -2   7    3.00    1.75
   0  -2   7    0.46    0.92
   0   2  -7   -0.42    1.59
   0  -2  -7   -0.35    1.46
   0  -2   7    0.87    2.18
   0  -2   7    1.31    0.92
   0  -2   7    1.32    0.98
   0   2   8  117.67    5.19
   0  -2   8  103.83    4.89
   0  -2   8  112.43    7.35
   0   2   8  121.21    7.16
   0   2   8  112.51    4.92
   0  -2   8  114.97    4.91
   0   2  -8  103.43    7.60
   0  -2   8  119.85    5.29
   0  -2   8  127.31    8.38
   0  -2   8  110.73    5.17
   0   2   9  120.90    5.50
   0  -2   9  121.52    5.31
   0   2   9  107.18    7.15
   0  -2   9  118.23    7.95
   0   2   9  122.80    5.23
   0  -2   9  110.17    5.49
   0  -2   9  116.58    5.56
   0  -2   9  134.15    9.22
   0  -2  10    0.47    1.47
   0   2  10    1.03    1.12
   0  -2  10    0.63    2.12
   0  -2  10    2.83    1.44
   0  -2  10    2.03    1.38
   0  -2  11   88.80    3.78
   0  -2  11   88.34    3.75
   0  -2  12    5.52    1.34
   0  -2  12    3.81    1.24
   0  -2  13    7.16    1.06
   0  -3   0    0.43    0.23
   0  -3   0   -0.05    0.20
   0  -3   0   -0.04    0.25
   0  -3  -1  245.60    7.52
   0   3  -1  255.38    8.18
   0  -3  -2   83.31    3.19
   0   3   2   78.77    3.33
   0   3  -2   81.37    3.78
   0   3   2   82.33    3.25
   0   3   2   81.20    3.53
   0  -3  -3 1674.08   50.50
   0   3   3 1672.87   50.56
   0  -3  -3 1680.93   50.49
   0   3  -3 1685.95   51.24
   0   3   3 1630.07   50.52
   0   3   3 1692.99   50.90
   0  -3  -4   17.21    1.56
   0   3  -4   12.33    0.64
   0  -3   4   24.40    2.36
   0   3  -4   19.68    2.18
   0  -3  -4   18.77    1.74
   0   3   4   18.41    1.71
   0  -3   4   15.34    2.08
   0   3   4   17.56    1.81
   0  -3  -5   34.17    2.42
   0  -3   5   35.15    3.25
   0   3  -5   28.42    3.08
   0  -3  -5   32.85    2.76
   0  -3   5   25.87    2.91
   0   3   5   32.02    2.69
   0  -3   5   34.83    2.72
   0  -3  -6  143.11    6.33
   0  -3  -6  148.54    7.24
   0   3  -6  145.07    7.88
   0  -3   6  146.52    7.90
   0   3   6  148.88    7.07
   0   3   6  135.64    5.69
   0  -3   6  140.84    6.64
   0  -3   6  143.40    7.63
   0   3   7  800.34   24.83
   0  -3   7  768.94   26.13
   0   3   7  819.80   27.23
   0  -3   7  819.07   28.19
   0   3  -7  778.70   28.45
   0  -3   7  787.64   24.78
   0  -3  -7  745.63   27.11
   0   3   7  772.41   24.77
   0   3   7  769.19   24.76
   0  -3   7  830.57   28.86
   0  -3   7  769.24   24.74
   0   3   8  240.18    9.11
   0  -3   8  266.34   12.34
   0   3   8  234.79   11.06
   0   3   8  238.05    8.83
   0   3   8  238.37    9.13
   0  -3   8  262.19    9.28
   0  -3   8  239.38   12.71
   0  -3   8  242.67    9.15
   0   3   8  229.69    9.07
   0  -3   9   18.74    3.20
   0  -3   9   15.29    1.99
   0  -3   9   16.71    2.05
   0   3   9   15.44    1.69
   0   3   9   20.96    2.09
   0  -3  10   27.79    3.94
   0  -3  10   35.13    2.80
   0   3  10   35.28    2.71
   0  -3  10   36.39    4.98
   0   3  10   27.76    4.42
   0  -3  10   33.73    2.78
   0   3  11   19.45    1.94
   0  -3  11   16.09    1.62
   0  -3  11   18.72    2.07
   0  -3  11   22.44    2.25
   0  -3  12    9.33    1.49
   0  -3  12   12.19    1.60
   0  -3  13   13.40    1.28
   0  -4   0 4075.95  119.46
   0  -4   0 4060.90  119.46
   0  -4   0 4033.17  119.72
   0  -4   1 2017.25   59.48
   0  -4   1 1991.76   59.44
   0  -4   1 1986.91   58.82
   0   4   2  832.73   26.04
   0  -4  -2  857.36   25.62
   0   4  -2  847.46   26.53
   0   4   2  851.81   26.29
   0   4   2  835.20   25.70
   0  -4  -2  871.65   26.22
   0   4  -3  264.36    9.84
   0   4   3  257.17    9.14
   0  -4  -3  268.80    8.99
   0   4   3  256.56    9.00
   0   4   3  259.86    9.48
   0  -4  -3  260.95    9.24
   0   4   4  518.19   17.01
   0   4   4  527.14   17.54
   0  -4  -4  519.66   17.05
   0   4   4  486.82   16.95
   0  -4  -4  509.50   16.97
   0   4  -4  521.97   18.03
   0   4   4  506.51   17.73
   0  -4   4  509.02   17.73
   0  -4   5  664.85   23.36
   0   4   5  697.19   23.54
   0  -4   5  667.79   22.49
   0  -4   5  687.37   23.43
   0   4   5  680.21   22.43
   0  -4  -5  681.72   22.23
   0   4   5  679.29   22.41
   0  -4  -5  686.02   22.55
   0   4  -5  698.17   23.78
   0  -4  -5  654.94   20.86
   0  -4  -6   73.93    4.29
   0  -4  -6   71.85    4.65
   0   4  -6   72.30    5.42
   0   4   6   79.17    5.51
   0  -4   6   83.22    5.65
   0  -4   6   86.28    5.55
   0  -4   6   77.16    4.61
   0   4   6   77.46    4.67
   0   4   7  196.64    7.35
   0  -4   7  181.84    8.44
   0  -4   7  193.12    9.87
   0   4   7  190.62    8.88
   0   4   7  193.23    7.27
   0  -4  -7  185.39    8.97
   0   4  -7  201.41   10.44
   0  -4   7  189.37    7.23
   0   4   7  185.49    7.20
   0  -4   7  196.31   10.28
   0   4   7  192.73   10.22
   0  -4   7  179.47    7.15
   0   4   8    3.44    1.70
   0  -4   8    5.10    2.24
   0   4   8    5.04    1.38
   0   4   8    3.69    1.08
   0   4   8    5.06    1.34
   0  -4   8    5.96    1.34
   0  -4   8    4.21    2.37
   0   4   8    2.86    1.17
   0  -4   8    5.35    1.42
   0   4   8    2.12    2.13
   0   4   9   38.89    2.90
   0  -4   9   32.96    4.27
   0   4   9   35.21    2.57
   0  -4   9   36.79    2.86
   0   4   9   41.51    2.98
   0  -4   9   38.95    2.94
   0  -4   9   37.13    4.91
   0   4   9   42.18    3.03
   0   4   9   34.38    4.73
   0   4  10   52.08    3.43
   0  -4  10   47.66    5.09
   0   4  10   59.76    3.20
   0   4  10   59.29    3.61
   0  -4  10   59.58    3.67
   0  -4  10   57.83    6.26
   0   4  10   57.01    6.15
   0  -4  10   56.42    3.58
   0   4  10   54.68    3.60
   0   4  11    8.65    1.49
   0  -4  11    7.83    1.27
   0   4  11   10.30    1.68
   0  -4  11   12.36    1.78
   0  -4  11    9.45    1.74
   0   4  11    8.01    1.62
   0   4  12    3.20    1.21
   0  -4  12    1.52    1.07
   0   4  12    1.96    1.18
   0  -4  12    3.76    1.34
   0   4  13   59.78    2.72
   0  -4  13   60.08    2.74
   0  -5   0    0.26    0.36
   0   5   0    0.08    0.37
   0  -5   0   -0.24    0.46
   0  -5   0    0.04    0.33
   0  -5   1   45.66    2.29
   0  -5   1   44.66    2.24
   0  -5   1   46.44    1.82
   0  -5  -2  471.21   14.34
   0   5  -2  459.81   15.43
   0   5   2  463.28   15.23
   0  -5  -2  470.19   15.17
   0   5   3   18.87    1.89
   0  -5   3   18.54    1.92
   0   5   3   19.39    1.47
   0  -5  -3   19.56    1.74
   0  -5  -3   17.99    1.36
   0   5   3   20.84    1.70
   0   5  -3   25.26    2.33
   0  -5   3   18.01    1.98
   0  -5   3   16.16    1.73
   0   5   3   18.28    1.87
   0  -5   4  461.51   16.07
   0   5   4  467.94   15.60
   0   5   4  474.50   16.33
   0  -5  -4  477.52   15.97
   0   5   4  467.18   15.80
   0  -5  -4  478.99   15.60
   0   5  -4  456.57   16.76
   0   5   4  474.76   16.50
   0  -5   4  453.76   16.42
   0   5   5  249.94   10.52
   0  -5   5  253.97   10.55
   0  -5   5  252.68   10.53
   0  -5   5  229.10    9.65
   0   5   5  226.07    9.28
   0  -5  -5  245.09    9.56
   0  -5  -5  254.06    9.53
   0   5   5  255.08    9.61
   0   5  -5  227.78   10.50
   0  -5  -5  238.89    8.33
   0  -5  -6   98.89    5.14
   0  -5  -6   85.45    5.05
   0   5  -6   98.18    6.36
   0   5   6   88.43    5.92
   0  -5   6   93.36    6.03
   0   5   6   91.13    5.10
   0  -5   6   86.07    5.77
   0  -5   6   93.91    5.26
   0   5   7   32.09    2.38
   0  -5   7   30.53    3.04
   0   5   7   29.83    3.05
   0  -5   7   35.60    4.06
   0   5  -7   34.32    4.14
   0   5   7   33.61    2.34
   0  -5   7   37.03    2.38
   0   5   7   35.50    2.39
   0   5   7   30.70    3.80
   0  -5   7   45.69    4.58
   0  -5   7   33.06    2.29
   0   5   8  128.75    5.82
   0   5   8  133.01    5.58
   0   5   8  118.49    6.94
   0  -5   8  125.88    8.23
   0   5   8  128.44    5.75
   0  -5   8  135.33    5.80
   0  -5   8  140.14    8.92
   0   5   8  138.15    9.00
   0  -5   8  133.25    5.79
   0   5   8  140.34    5.92
   0  -5   9    4.67    2.19
   0   5   9    5.70    1.50
   0   5   9    4.99    1.25
   0  -5   9    2.38    2.21
   0  -5   9    6.23    1.49
   0   5   9    9.00    2.96
   0   5   9    5.92    1.40
   0   5   9    5.85    1.53
   0  -5   9    6.50    1.51
   0   5  10  228.82    8.88
   0  -5  10  207.67   11.70
   0   5  10  234.06    8.37
   0   5  10  225.27    8.88
   0  -5  10  220.71    8.82
   0  -5  10  210.26   12.58
   0   5  10  207.27   12.46
   0   5  10  216.89    8.86
   0  -5  10  231.93    8.96
   0   5  11   20.95    2.02
   0  -5  11   24.71    2.00
   0  -5  11   20.75    2.17
   0   5  11   25.81    2.33
   0  -5  11   19.74    2.15
   0   5  11   25.48    2.25
   0   5  12  236.42    8.59
   0  -5  12  228.33    8.56
   0  -5  12  229.78    8.51
   0   5  12  249.89    8.65
   0   5  13   -0.07    0.71
   0  -5  13   -0.29    0.74
   0  -6   0 2603.86   77.93
   0  -6   0 2561.28   77.54
   0   6   0 2703.71   77.63
   0  -6   0 2679.96   78.00
   0  -6   0 2597.01   77.56
   0  -6   1 2024.60   59.61
   0  -6   1 2001.06   59.55
   0   6  -1 2033.54   59.56
   0   6   1 1985.23   59.54
   0  -6   1 1978.79   60.13
   0  -6  -1 1991.35   59.74
   0  -6   1 2056.95   60.11
   0  -6  -2    6.05    1.11
   0  -6   2    4.39    0.91
   0   6   2    5.07    0.90
   0  -6   2    6.15    1.25
   0  -6   2    4.41    1.13
   0  -6  -2    5.76    0.53
   0   6   2    3.83    1.08
   0  -6  -3  650.51   20.76
   0  -6   3  639.28   20.71
   0   6   3  628.82   20.70
   0  -6  -3  646.44   19.77
   0   6  -3  655.10   21.33
   0   6   3  628.38   20.46
   0  -6   3  615.78   20.99
   0  -6   3  668.59   20.88
   0  -6   3  641.32   21.03
   0   6   3  599.69   19.83
   0   6   3  668.75   20.92
   0  -6  -4   31.87    2.50
   0   6   4   29.82    2.71
   0  -6   4   41.26    3.06
   0   6   4   32.40    2.46
   0   6  -4   32.95    3.15
   0  -6  -4   36.82    2.23
   0   6   4   33.61    2.22
   0  -6   4   32.73    2.71
   0   6   4   32.08    2.72
   0  -6  -5  387.22   13.63
   0   6   5  364.37   14.21
   0  -6   5  389.43   14.34
   0   6   5  368.31   13.31
   0   6  -5  350.72   14.54
   0  -6  -5  367.68   13.03
   0  -6   5  360.53   13.63
   0   6   5  361.84   13.95
   0   6   5  357.09   12.97
   0  -6   6   14.39    2.26
   0  -6   6   19.19    2.70
   0   6   6   13.52    1.93
   0  -6   6   16.04    2.75
   0   6   6   20.04    2.81
   0   6  -6   13.40    2.69
   0  -6  -6   15.57    2.02
   0  -6  -7  334.43   13.26
   0   6   7  353.21   12.05
   0  -6   7  357.40   15.18
   0   6   7  327.31   13.25
   0  -6   7  357.55   13.83
   0  -6   7  345.67   11.83
   0   6   7  335.17   11.81
   0   6  -7  358.39   15.75
   0   6   7  355.83   15.36
   0   6   7  339.99   11.82
   0  -6   7  333.73   11.77
   0  -6   7  366.94   15.38
   0   6   8  144.25    6.16
   0  -6   8  122.08    7.02
   0  -6   8  153.56    9.08
   0   6   8  140.27    5.83
   0   6   8  138.65    6.00
   0  -6   8  138.96    6.00
   0   6   8  133.60    8.82
   0  -6   8  138.02    5.98
   0   6   8  146.95    6.11
   0  -6   8  127.57    8.72
   0   6   9   82.49    4.52
   0   6   9   87.24    4.22
   0  -6   9   93.99    7.23
   0  -6   9   81.33    4.41
   0   6   9   88.19    4.53
   0  -6   9   79.07    7.12
   0   6   9   83.07    4.50
   0  -6   9   90.47    4.55
   0   6   9   86.47    7.42
   0  -6  10   12.07    2.94
   0   6  10   15.65    2.00
   0   6  10   14.60    1.66
   0   6  10   17.41    2.05
   0   6  10   12.88    3.38
   0  -6  10   14.12    1.94
   0   6  10   14.12    1.99
   0  -6  10   12.73    3.34
   0  -6  10   15.27    2.02
   0   6  11   22.58    2.19
   0  -6  11   26.87    2.06
   0   6  11   25.98    2.36
   0  -6  11   27.08    2.36
   0  -6  11   29.12    2.40
   0   6  11   24.17    2.28
   0   6  12    1.24    1.12
   0  -6  12    2.32    1.13
   0   6  12    3.02    1.21
   0  -6  12    1.91    1.13
   0   6  13    2.85    0.80
   0  -6  13    2.15    0.72
   0  -7   0    0.58    0.73
   0   7   0    0.17    0.52
   0  -7   0   -0.31    0.47
   0  -7   0    0.68    0.52
   0  -7   0   -0.09    0.73
   0  -7   1   69.57    2.76
   0   7   1   66.04    2.50
   0  -7  -1   65.11    2.51
   0  -7   1   64.93    2.50
   0   7  -1   63.47    2.50
   0   7  -1   67.44    3.17
   0  -7   1   65.22    3.07
   0  -7   1   62.61    2.99
   0  -7  -1   68.74    2.85
   0  -7   2 1898.47   57.01
   0  -7  -2 1940.63   58.49
   0   7  -2 1980.96   57.97
   0  -7   2 1936.10   57.90
   0   7   2 1949.78   57.93
   0  -7   2 1915.28   58.53
   0   7   2 1894.14   58.44
   0  -7   2 2007.36   58.52
   0  -7  -3  110.95    5.24
   0  -7   3  121.94    5.21
   0   7   3  111.12    5.10
   0   7  -3  113.54    5.13
   0   7   3  126.79    5.17
   0   7  -3  119.80    5.72
   0  -7  -3  118.16    4.23
   0   7   3  111.18    5.32
   0  -7   3  123.69    5.44
   0   7   3  108.87    4.33
   0  -7   3  112.92    5.43
   0  -7  -4    6.62    1.55
   0  -7   4   11.25    1.74
   0   7   4    8.86    1.66
   0   7  -4    9.27    2.09
   0  -7  -4    9.63    1.17
   0   7   4   10.80    1.55
   0   7   4   10.38    1.21
   0  -7   4   11.88    1.99
   0  -7   4   10.94    1.76
   0   7   4   15.05    1.89
   0  -7  -5    3.93    1.43
   0  -7   5    3.80    1.59
   0   7   5    4.66    1.69
   0   7   5    3.26    1.15
   0  -7  -5    4.27    1.02
   0   7  -5    4.92    1.86
   0  -7   5    3.14    1.34
   0   7   5    4.38    1.14
   0   7   5    4.78    1.57
   0  -7  -6  195.35    8.95
   0   7   6  208.08    8.49
   0  -7   6  213.80    9.34
   0  -7   6  189.15    9.74
   0  -7   6  202.20    9.88
   0   7   6  223.21   10.16
   0  -7  -6  195.84    8.32
   0   7  -6  213.58   10.54
   0   7   6  206.49    8.82
   0  -7  -7   51.22    3.97
   0   7   7   52.74    3.08
   0   7   7   50.08    2.85
   0  -7   7   50.54    4.15
   0   7   7   49.65    3.65
   0  -7   7   40.62    4.41
   0   7   7   47.38    2.82
   0  -7   7   51.06    2.91
   0   7  -7   50.96    5.18
   0  -7   7   45.83    2.78
   0  -7   7   62.55    5.22
   0   7   7   64.10    5.32
   0   7   7   50.56    2.89
   0  -7   8   10.99    2.81
   0  -7   8    6.33    1.79
   0   7   8    8.00    1.54
   0   7   8    6.91    1.28
   0  -7   8    8.52    1.46
   0   7   8    8.68    1.53
   0   7   8   11.59    2.81
   0   7   8    9.72    1.56
   0  -7   8    8.33    2.78
   0  -7   8   10.42    1.56
   0   7   9  796.41   26.43
   0  -7   9  793.77   30.57
   0   7   9  822.20   25.96
   0   7   9  821.18   26.32
   0  -7   9  817.32   26.29
   0  -7   9  821.12   31.25
   0   7   9  840.11   31.38
   0  -7   9  802.00   26.30
   0   7   9  823.73   26.33
   0   7  10   85.41    4.52
   0  -7  10   76.34    6.71
   0   7  10   77.30    3.89
   0  -7  10   84.18    4.37
   0   7  10   84.37    4.40
   0  -7  10   67.35    6.67
   0   7  10   76.06    7.05
   0   7  10   80.97    4.34
   0  -7  10   80.65    4.34
   0   7  11   24.13    2.21
   0   7  11   27.71    2.36
   0  -7  11   23.20    2.23
   0  -7  11   27.85    2.17
   0   7  11   30.72    2.38
   0  -7  11   28.61    2.33
   0  -7  12    4.91    1.23
   0   7  12    6.30    1.24
   0  -7  12    6.65    1.30
   0   7  12    5.23    1.19
   0   7  13   21.96    1.39
   0  -7  13   23.22    1.41
   0  -8   0 3040.21   88.71
   0  -8   0 2996.16   89.27
   0   8   0 2954.52   88.73
   0  -8   0 2958.87   88.67
   0  -8   0 3054.01   89.24
   0  -8   1   27.57    1.87
   0  -8  -1   30.92    1.77
   0   8   1   26.22    1.29
   0  -8   1   27.25    1.32
   0   8  -1   28.71    1.33
   0  -8  -1   28.69    1.36
   0   8  -1   29.72    2.02
   0  -8   1   25.51    1.87
   0  -8   1   26.72    1.61
   0   8   2   20.29    1.92
   0  -8   2   22.14    1.93
   0   8   2   21.83    1.58
   0  -8  -2   23.86    1.62
   0   8  -2   21.44    1.54
   0  -8   2   24.32    1.63
   0  -8   2   24.01    2.03
   0  -8  -2   21.13    1.93
   0  -8   2   23.74    1.19
   0  -8   3  143.41    6.43
   0  -8   3  142.96    6.57
   0   8   3  141.03    5.16
   0   8   3  139.07    6.38
   0   8   3  147.10    6.12
   0  -8  -3  156.17    6.22
   0   8  -3  146.84    6.15
   0  -8   3  149.27    6.12
   0   8   3  149.30    6.14
   0  -8  -3  147.92    4.91
   0  -8  -3  150.03    6.43
   0   8   4  897.46   29.05
   0   8   4  877.25   27.43
   0  -8   4  883.17   28.90
   0  -8   4  891.35   29.32
   0  -8   4  876.99   28.77
   0   8   4  873.26   28.81
   0  -8  -4  890.31   27.26
   0   8  -4  888.09   29.66
   0   8   4  898.47   28.43
   0  -8  -4  883.23   28.81
   0   8   5   22.76    1.95
   0   8   5   24.54    2.79
   0  -8   5   26.20    2.70
   0   8   5   27.47    3.02
   0  -8   5   25.83    2.87
   0   8   5   28.71    2.50
   0  -8  -5   25.68    1.97
   0   8  -5   32.08    3.41
   0  -8  -5   26.18    2.75
   0  -8   6   46.61    4.00
   0   8   6   53.73    3.35
   0  -8  -6   52.72    4.00
   0   8   6   53.76    3.75
   0   8  -6   47.82    4.73
   0  -8   6   44.97    4.18
   0   8   6   62.38    4.76
   0  -8   7    1.18    0.92
   0  -8   7    1.83    0.92
   0  -8   7    0.43    1.70
   0   8   7   -0.13    0.90
   0   8   7    2.20    1.97
   0   8   7    1.45    0.90
   0  -8  -7    1.26    1.33
   0  -8   7   -0.44    1.82
   0  -8   7    0.34    1.28
   0   8   7    0.61    0.98
   0   8   7    0.13    0.79
   0   8  -7    1.02    1.89
   0   8   8   32.00    2.67
   0  -8   8   33.19    4.36
   0  -8   8   29.95    3.37
   0   8   8   31.11    2.36
   0   8   8   32.12    2.42
   0  -8   8   36.15    2.54
   0   8   8   31.98    4.40
   0  -8   8   30.02    4.37
   0  -8   8   32.53    2.46
   0   8   8   36.69    2.57
   0   8   9   41.07    3.10
   0  -8   9   33.70    4.42
   0   8   9   39.14    2.90
   0  -8   9   40.64    2.92
   0   8   9   38.02    4.92
   0  -8   9   36.34    4.88
   0  -8   9   39.86    2.87
   0   8   9   40.36    2.96
   0   8   9   38.57    2.69
   0  -8  10   28.68    4.24
   0   8  10   20.30    2.22
   0   8  10   24.11    2.03
   0  -8  10   24.04    2.31
   0   8  10   29.41    2.47
   0  -8  10   22.98    2.31
   0   8  10   18.96    3.79
   0   8  10   27.98    2.40
   0  -8  10   26.28    4.09
   0   8  11    0.81    1.13
   0  -8  11    1.37    1.00
   0  -8  11    1.53    1.24
   0   8  11    0.16    1.11
   0   8  11    0.15    1.03
   0  -8  11    1.94    1.25
   0   8  12   30.18    1.92
   0  -8  12   28.43    1.86
   0   8  12   30.52    1.97
   0  -8  12   29.16    1.92
   0   8  13    1.38    0.59
   0  -8  13    0.05    0.56
   0  -9   0   -0.20    0.57
   0   9   0    0.21    0.56
   0  -9   0    0.77    0.78
   0  -9   0    1.36    0.90
   0  -9   0   -0.27    0.55
   0  -9   1 1709.21   50.95
   0  -9   1 1704.45   51.27
   0   9  -1 1756.66   51.43
   0  -9  -1 1675.27   50.26
   0   9   1 1672.84   50.24
   0  -9   1 1672.49   50.24
   0   9  -1 1701.03   50.26
   0  -9   1 1728.09   51.23
   0  -9   1 1724.54   51.66
   0  -9  -1 1730.84   51.08
   0  -9  -2  275.98    9.75
   0  -9   2  252.34    8.34
   0  -9   2  261.45    9.60
   0   9  -2  277.63    9.87
   0  -9  -2  261.75    8.85
   0   9  -2  264.86    8.84
   0   9   2  255.09    8.79
   0  -9   2  250.40    8.80
   0  -9   2  247.68    9.61
   0  -9   2  266.04    9.56
   0   9   2  241.59    9.55
   0  -9  -3  610.03   19.89
   0   9   3  589.97   19.21
   0  -9   3  596.64   19.20
   0  -9  -3  585.58   19.25
   0   9  -3  610.03   19.33
   0   9   3  564.48   17.93
   0  -9   3  602.67   19.91
   0   9   3  595.94   19.80
   0  -9   3  566.32   19.70
   0  -9  -4  114.99    5.76
   0  -9  -4  107.01    4.06
   0   9   4  113.10    5.36
   0   9   4  103.07    5.37
   0  -9   4  120.54    5.65
   0   9   4  110.32    5.72
   0   9   4  106.69    4.31
   0  -9   4  109.14    5.89
   0  -9   4  103.51    5.64
   0  -9  -5  175.32    8.15
   0   9  -5  173.01    8.94
   0   9   5  173.94    7.61
   0  -9  -5  172.27    6.49
   0   9   5  174.09    8.19
   0  -9   5  180.60    8.26
   0   9   5  168.68    8.22
   0  -9   5  165.74    8.03
   0  -9   5  185.09    8.78
   0   9   5  170.25    6.67
   0  -9  -6   17.91    2.57
   0   9   6   21.94    1.98
   0  -9   6   18.93    2.65
   0   9   6   21.04    2.37
   0   9  -6   27.59    3.76
   0   9   6   19.05    2.82
   0  -9   6   17.77    2.84
   0  -9  -7  384.63   16.18
   0   9   7  420.19   14.44
   0  -9   7  439.46   16.81
   0  -9   7  463.63   18.26
   0   9   7  427.06   14.20
   0   9   7  420.89   14.16
   0   9  -7  391.95   18.11
   0  -9   7  418.17   14.10
   0  -9   7  450.64   17.81
   0  -9   7  417.92   14.08
   0   9   7  412.69   14.12
   0   9   7  456.67   17.90
   0   9   8   90.91    4.66
   0  -9   8   85.47    5.91
   0  -9   8   90.36    7.06
   0   9   8   91.30    4.33
   0  -9   8   88.59    4.38
   0   9   8   82.03    4.27
   0  -9   8   85.75    4.32
   0  -9   8   82.12    6.80
   0   9   8   94.24    7.07
   0   9   8   92.70    4.44
   0   9   9   22.71    2.41
   0  -9   9   28.05    4.25
   0   9   9   24.25    2.16
   0   9   9   24.99    2.26
   0  -9   9   25.62    2.32
   0  -9   9   23.64    2.27
   0  -9   9   32.37    4.45
   0   9   9   29.47    2.44
   0   9   9   20.76    3.77
   0   9  10   44.85    2.78
   0   9  10   47.09    3.09
   0  -9  10   50.29    3.15
   0   9  10   54.81    3.47
   0   9  10   41.97    2.97
   0  -9  10   46.68    3.11
   0   9  11    0.32    1.09
   0  -9  11    0.41    1.08
   0  -9  11    0.44    1.04
   0   9  11   -0.75    1.08
   0  -9  11    0.57    1.00
   0   9  11   -0.15    1.09
   0  -9  12   45.64    2.41
   0   9  12   49.88    2.67
   0  -9  12   46.59    2.59
   0   9  12   49.38    2.65
   0  -9  12   49.81    2.63
   0 -10   0   37.63    2.44
   0  10   0   38.34    2.02
   0 -10   0   38.07    1.97
   0 -10   0   40.26    2.51
   0 -10   0   42.15    2.06
   0 -10   1  174.59    6.41
   0 -10   1  174.43    5.55
   0  10   1  169.44    5.53
   0  10  -1  175.44    5.57
   0 -10  -1  170.79    5.57
   0  10  -1  179.88    6.78
   0 -10   1  178.72    6.65
   0 -10  -1  172.87    6.48
   0 -10   1  183.46    7.04
   0 -10   1  177.25    6.59
   0 -10   2    0.93    0.49
   0 -10  -2    0.53    0.89
   0 -10   2    1.16    0.64
   0  10   2    0.81    0.56
   0 -10  -2    0.46    0.58
   0  10  -2    1.02    0.51
   0  10  -2    1.24    1.13
   0 -10   2    1.33    1.00
   0  10   2    2.12    1.13
   0 -10   2    0.63    0.95
   0 -10   2   -0.18    1.03
   0 -10  -3   -0.62    1.14
   0 -10  -3    0.30    0.77
   0 -10   3   -0.29    0.82
   0  10   3    0.15    0.81
   0  10  -3    0.30    0.76
   0  10  -3    0.23    1.28
   0  10   3    0.65    0.30
   0  10   3    0.21    1.15
   0 -10   3    0.21    1.14
   0 -10  -4   53.87    3.82
   0  10   4   53.02    3.48
   0 -10   4   54.10    3.50
   0  10   4   51.67    3.43
   0 -10  -4   41.49    1.77
   0 -10   4   54.49    3.85
   0 -10   4   59.88    4.04
   0  10   4   55.04    3.85
   0  10   4   48.38    2.26
   0 -10  -5    0.86    1.34
   0 -10   5    0.81    1.38
   0  10   5    0.82    1.33
   0  10   5   -0.23    1.07
   0  10  -5    0.37    1.63
   0  10   5    0.90    0.53
   0  10   5   -0.30    1.30
   0 -10   5    0.32    1.64
   0 -10   5   -0.87    1.32
   0 -10  -6  252.26   11.34
   0 -10   6  258.65   11.46
   0  10   6  252.80   11.69
   0  10   6  273.66   11.84
   0 -10   6  279.53   11.85
   0  10   6  254.00   10.64
   0  10  -6  248.64   12.45
   0 -10  -7   56.10    4.65
   0  10   7   59.65    3.46
   0  10   7   54.78    3.13
   0 -10   7   58.76    4.82
   0  10  -7   69.25    6.18
   0 -10   7   60.30    3.16
   0  10   7   54.25    3.08
   0  10   7   60.98    3.19
   0  10   7   52.88    4.97
   0 -10   7   54.69    4.92
   0 -10   7   57.02    3.11
   0  10   8    0.93    1.27
   0 -10   8    2.13    1.97
   0 -10   8    3.12    1.68
   0  10   8    2.60    1.07
   0  10   8    1.03    2.02
   0  10   8    3.37    1.19
   0 -10   8    2.41    1.05
   0  10   8    4.04    1.16
   0 -10   8    3.66    1.21
   0 -10   8    0.51    1.94
   0  10   9    0.20    1.27
   0 -10   9   -0.57    2.04
   0  10   9   -0.16    1.03
   0 -10   9    1.11    2.00
   0  10   9    1.70    1.22
   0 -10   9   -0.33    1.11
   0  10   9    1.50    1.24
   0  10   9    0.57    1.90
   0 -10   9    1.67    1.17
   0 -10  10   13.35    1.75
   0  10  10   10.81    1.64
   0  10  10   12.05    1.94
   0  10  10   12.88    1.54
   0 -10  10    9.39    1.62
   0  10  10   13.10    1.75
   0  10  11    9.52    1.62
   0 -10  11    7.84    1.33
   0 -10  11    8.54    1.50
   0  10  11    7.73    1.43
   0 -10  11    8.62    1.42
   0  10  11   11.98    1.54
   0 -10  12    2.57    0.89
   0  10  12    2.42    0.92
   0 -10  12    3.28    0.95
   0 -11   0   -0.55    0.81
   0  11   0    0.94    0.58
   0 -11   0   -0.08    0.56
   0 -11   0   -0.14    0.95
   0 -11   0   -0.25    0.59
   0 -11   1   88.21    3.77
   0 -11  -1   74.17    2.63
   0 -11   1   79.43    2.63
   0  11   1   75.84    2.59
   0  11  -1   76.54    2.61
   0  11  -1   86.32    3.99
   0 -11   1   87.79    3.90
   0 -11   1   88.98    3.86
   0 -11  -1   88.67    3.85
   0 -11   1   92.91    4.36
   0 -11  -2   51.26    3.38
   0 -11   2   48.67    2.39
   0 -11  -2   45.40    2.40
   0 -11   2   51.07    2.47
   0  11  -2   52.51    2.50
   0  11   2   50.39    2.43
   0  11  -2   54.73    3.42
   0 -11   2   53.07    3.28
   0 -11   2   49.79    3.37
   0 -11   2   45.40    3.06
   0  11   2   52.68    3.42
   0 -11  -3   58.56    3.89
   0  11  -3   51.94    3.09
   0 -11  -3   54.95    3.17
   0  11   3   59.31    3.19
   0 -11   3   56.14    3.15
   0  11  -3   52.80    3.94
   0  11   3   55.04    3.79
   0 -11   3   56.18    3.74
   0 -11  -4  132.95    6.68
   0  11   4  137.03    6.14
   0 -11   4  131.14    6.04
   0  11   4  128.84    6.12
   0 -11   4  133.26    6.72
   0 -11   4  134.45    6.82
   0  11   4  132.31    6.66
   0  11   4  116.24    4.31
   0 -11  -5  548.88   19.49
   0  11   5  540.30   19.56
   0 -11   5  507.78   19.57
   0 -11   5  505.71   19.30
   0 -11   5  518.13   18.89
   0  11   5  534.95   19.01
   0  11   5  532.77   18.58
   0 -11  -6  371.09   15.50
   0  11   6  394.14   13.30
   0 -11   6  388.08   15.68
   0 -11   6  409.76   16.44
   0  11   6  393.66   15.94
   0 -11   6  397.33   15.70
   0  11   6  384.31   15.57
   0  11  -6  376.65   16.79
   0  11   6  378.29   14.61
   0 -11  -7   90.07    6.12
   0  11   7   84.26    4.37
   0 -11   7   92.19    6.21
   0  11   7   90.12    4.24
   0  11   7   82.36    4.03
   0 -11   7   86.79    4.07
   0 -11   7   99.30    6.71
   0  11   7   86.66    4.09
   0  11   7  100.86    6.76
   0 -11   7   86.30    4.09
   0  11   8   42.98    3.18
   0 -11   8   38.50    4.75
   0 -11   8   37.51    4.12
   0  11   8   46.04    2.89
   0  11   8   47.51    2.92
   0 -11   8   41.49    2.77
   0  11   8   44.32    4.99
   0 -11   8   50.40    2.94
   0 -11   8   36.56    4.41
   0  11   8   43.67    2.87
   0  11   9   25.55    2.52
   0  11   9   22.54    2.07
   0  11   9   20.01    2.08
   0 -11   9   25.01    2.24
   0 -11   9   23.42    3.85
   0  11   9   26.62    3.98
   0 -11   9   23.58    4.06
   0 -11   9   22.77    2.14
   0  11   9   25.13    2.22
   0  11  10    7.79    1.78
   0  11  10    6.33    1.39
   0 -11  10    6.97    1.37
   0  11  10    8.02    1.33
   0  11  10    6.47    1.46
   0 -11  10    4.34    1.26
   0 -11  11   12.85    1.62
   0 -11  11   12.04    1.55
   0  11  11   11.49    1.50
   0 -11  11   11.50    1.53
   0  11  11   10.57    1.51
   0  11  11   12.85    1.73
   0  11  12    4.77    0.94
   0 -11  12    5.88    1.02
   0 -11  12    4.33    0.95
   0 -12   0  367.26   12.99
   0  12   0  382.89   12.25
   0 -12   0  347.52   12.06
   0 -12   0  391.17   13.10
   0 -12   0  389.81   12.24
   0 -12   1  167.98    6.49
   0  12  -1  173.91    6.77
   0 -12   1  152.31    6.42
   0 -12   1  166.17    6.51
   0 -12  -1  174.52    6.63
   0 -12   1  160.53    6.98
   0 -12  -2   43.68    3.20
   0 -12   2   41.82    2.26
   0 -12   2   43.96    2.18
   0  12   2   40.45    2.12
   0 -12  -2   42.40    2.18
   0  12  -2   44.45    2.20
   0  12  -2   42.31    3.12
   0 -12   2   39.92    3.17
   0 -12   2   41.17    2.90
   0 -12  -3  473.35   14.82
   0  12   3  453.93   13.17
   0 -12   3  452.09   13.15
   0 -12  -3  438.28   13.19
   0  12  -3  462.53   13.29
   0  12  -3  461.51   14.86
   0 -12   3  477.87   14.56
   0  12   3  444.23   14.53
   0 -12  -4  851.29   28.68
   0 -12   4  865.74   27.70
   0  12   4  837.36   27.66
   0  12  -4  841.77   29.22
   0  12   4  854.87   28.03
   0 -12   4  846.47   28.70
   0  12   4  866.56   28.74
   0 -12   4  835.31   28.67
   0 -12  -5  222.64   10.45
   0 -12   5  245.73   10.69
   0  12   5  222.66   10.46
   0 -12   5  224.88   10.63
   0  12   5  239.04   10.10
   0 -12   5  239.18   10.07
   0  12   5  231.83    9.79
   0 -12  -6   11.18    2.34
   0 -12   6   12.12    2.87
   0 -12   6    7.76    2.12
   0  12   6    9.37    2.29
   0  12   6   10.36    1.49
   0 -12   6    9.67    2.10
   0  12   6    9.82    2.20
   0  12   6    9.70    1.88
   0  12  -6    9.24    2.81
   0 -12  -7  152.08    8.64
   0  12   7  159.74    6.70
   0  12   7  165.68    6.51
   0 -12   7  163.14    8.83
   0 -12   7  150.79    6.15
   0  12   7  152.41    6.20
   0  12   7  178.42    9.35
   0 -12   7  164.03    8.97
   0 -12   7  154.71    6.17
   0  12   7  149.88    6.18
   0  12   8    8.33    1.67
   0 -12   8    5.09    1.99
   0  12   8    8.13    1.38
   0  12   8    9.53    2.79
   0  12   8   10.12    1.54
   0 -12   8    6.09    1.33
   0  12   8    7.43    1.36
   0 -12   8   10.23    1.53
   0 -12   8    6.40    2.31
   0  12   9   11.44    1.68
   0 -12   9   12.77    3.19
   0  12   9   12.30    2.01
   0  12   9   11.83    1.59
   0  12   9    7.56    2.35
   0 -12   9   12.41    1.67
   0 -12   9   13.25    1.73
   0  12   9   13.16    1.76
   0 -12   9   13.78    3.10
   0 -12  10   25.12    2.25
   0  12  10   20.48    1.90
   0  12  10   25.12    2.45
   0  12  10   19.97    1.96
   0 -12  10   22.23    2.02
   0 -12  10   20.04    1.98
   0  12  10   23.33    2.10
   0 -12  11   13.14    1.62
   0  12  11   15.40    1.83
   0  12  11   12.37    1.54
   0 -12  11   10.78    1.44
   0 -12  11    8.39    1.34
   0  12  11   10.78    1.50
   0 -12  12    4.53    0.97
   0 -12  12    4.15    0.83
   0  12  12    4.38    1.03
   0 -13   0    0.34    0.93
   0  13   0   -0.10    0.53
   0 -13   0    0.10    0.65
   0 -13   0   -0.51    1.04
   0 -13   1   13.08    1.56
   0 -13  -1   17.37    2.05
   0  13  -1   14.53    1.61
   0 -13   1    8.85    1.35
   0 -13  -1   13.89    1.63
   0 -13   1   14.34    1.58
   0 -13   1   12.84    1.86
   0 -13  -2    0.23    1.13
   0 -13   2    1.68    0.65
   0  13  -2    0.96    0.48
   0 -13  -2    0.08    0.51
   0 -13   2    0.92    0.57
   0  13   2    0.38    0.42
   0  13  -2    1.27    1.30
   0 -13   2   -0.18    1.08
   0 -13   2    0.89    1.28
   0  13   2    2.06    1.32
   0 -13   3  291.86    9.96
   0 -13  -3  336.10   12.82
   0  13  -3  319.22   11.27
   0  13   3  357.88   11.36
   0 -13   3  338.72   11.29
   0 -13  -3  318.90   11.28
   0  13  -3  361.91   13.12
   0  13   3  346.81   12.79
   0 -13   3  339.86   12.55
   0 -13  -4  182.43    8.77
   0  13   4  187.79    7.84
   0 -13   4  187.99    7.82
   0  13   4  171.63    8.08
   0  13  -4  189.68    9.23
   0 -13   4  192.24    8.80
   0 -13   4  179.70    8.67
   0  13   4  191.39    8.87
   0 -13  -5   15.34    2.70
   0 -13   5   18.61    2.85
   0  13   5   17.86    2.82
   0 -13   5   17.45    2.67
   0 -13   5   17.44    2.31
   0  13   5   15.23    2.25
   0  13   5   17.84    2.31
   0  13   6   80.37    3.91
   0 -13  -6   80.15    5.87
   0  13   6   76.45    4.00
   0 -13   6   79.09    6.02
   0 -13   6   69.10    5.50
   0  13   6   72.24    5.64
   0  13   6   84.82    3.98
   0  13   6   82.49    5.13
   0  13   6   84.25    5.60
   0 -13   6   84.30    5.60
   0 -13  -7    0.86    1.64
   0  13  -7   -0.24    0.80
   0 -13   7   -0.85    1.63
   0 -13   7   -0.50    2.06
   0  13   7   -0.88    1.15
   0  13   7    0.31    0.90
   0  13   7    0.43    1.57
   0 -13   7   -0.13    0.79
   0  13   7    0.13    0.78
   0  13   7   -0.13    0.81
   0 -13   7    0.13    0.78
   0 -13   7   -0.84    1.72
   0  13   8  181.22    7.49
   0 -13   8  185.26    9.77
   0  13   8  163.97    6.90
   0  13   8  178.31    6.87
   0 -13   8  157.00    6.62
   0 -13   8  174.43    9.79
   0  13   8  170.33    6.82
   0 -13   8  167.19    6.76
   0  13   8  170.90    9.88
   0  13   9  195.84    8.23
   0  13   9  190.62    7.60
   0 -13   9  200.30    7.59
   0  13   9  187.27    7.53
   0  13   9  201.23    7.67
   0  13   9  173.24   10.64
   0 -13   9  174.84   10.49
   0 -13   9  193.01    7.55
   0 -13   9  195.99   11.45
   0  13  10    8.13    1.48
   0 -13  10    7.77    1.37
   0 -13  10    9.26    1.61
   0  13  10    8.54    1.78
   0  13  10    7.32    1.28
   0 -13  10   10.26    1.44
   0  13  10    9.48    1.44
   0  13  11   27.51    2.30
   0 -13  11   20.22    1.75
   0  13  11   21.69    1.80
   0 -13  11   19.63    1.74
   0  13  11   21.75    1.81
   0 -13  11   21.17    1.98
   0 -13  12   10.89    1.20
   0 -13  12    7.69    0.93
   0  13  12    8.02    1.19
   0 -14   0  894.97   28.98
   0  14   0  929.40   27.94
   0 -14   0  879.16   27.87
   0 -14   0  900.74   29.00
   0 -14   1  247.92    9.26
   0 -14  -1  228.09    9.74
   0  14  -1  246.67    9.32
   0 -14   1  230.95    9.05
   0 -14   1  251.44    9.14
   0 -14   1  266.45   10.03
   0 -14  -1  256.54    9.37
   0 -14   2  138.98    5.54
   0 -14   2  138.05    4.86
   0  14  -2  135.35    4.88
   0 -14  -2  133.16    4.88
   0  14   2  133.31    4.82
   0  14  -2  147.71    6.67
   0 -14   2  140.59    6.29
   0 -14   2  135.50    6.72
   0  14   2  131.30    6.68
   0 -14  -3  261.97   10.60
   0 -14   3  231.79    7.82
   0  14  -3  228.74    8.71
   0  14   3  253.54    8.79
   0 -14   3  235.59    8.71
   0  14  -3  237.44   10.39
   0 -14   3  243.66   10.07
   0  14   3  252.65   10.43
   0 -14  -4  107.26    6.26
   0  14   4  102.56    5.11
   0 -14   4   97.53    5.04
   0  14   4  102.20    5.66
   0  14  -4   98.79    6.36
   0 -14   4   99.10    6.12
   0  14   4  103.72    6.15
   0 -14   4  108.18    6.19
   0 -14  -5   91.04    6.20
   0 -14   5   97.38    6.27
   0 -14   5   96.97    6.39
   0  14   5  106.53    6.53
   0  14   5   97.28    5.53
   0 -14   5   94.35    5.47
   0  14   5  102.01    5.73
   0  14  -5   93.70    6.79
   0 -14  -6   31.29    3.67
   0  14   6   32.84    2.35
   0 -14   6   32.18    3.75
   0 -14   6   37.99    4.15
   0  14   6   35.49    3.92
   0  14   6   34.19    2.41
   0  14   6   29.53    3.34
   0 -14   6   37.17    3.57
   0  14   6   36.48    3.36
   0 -14  -7  129.44    7.94
   0  14   7  126.15    5.70
   0  14   7  116.21    5.34
   0  14   7  118.94    5.04
   0 -14   7  132.14    7.65
   0  14   7  127.90    7.68
   0 -14   7  109.32    4.93
   0 -14   7  120.00    7.69
   0 -14   7  131.25    8.46
   0  14   7  122.29    5.06
   0 -14   7  116.85    4.99
   0 -14   8    5.47    2.15
   0  14   8    9.79    1.46
   0 -14   8    8.93    1.41
   0 -14   8    7.50    2.25
   0  14   8   11.60    1.51
   0 -14   8   11.54    1.47
   0  14   8    7.65    2.45
   0  14   8   10.84    1.90
   0  14   8   10.61    1.62
   0 -14  -8   10.10    2.66
   0 -14   9   12.29    3.16
   0 -14   9    7.09    1.16
   0  14   9   12.43    1.99
   0  14   9    9.13    1.46
   0 -14   9    7.49    1.40
   0  14   9    7.30    1.43
   0  14   9    8.17    1.43
   0  14   9   10.56    2.65
   0 -14   9   10.61    1.55
   0  14  10    3.33    1.17
   0 -14  10    1.89    1.02
   0 -14  10    1.96    1.22
   0  14  10    3.84    1.58
   0  14  10    4.57    1.15
   0 -14  10    4.23    1.20
   0  14  10    1.08    0.97
   0  14  11   81.75    3.43
   0 -14  11   86.37    2.78
   0 -14  11   91.04    3.29
   0 -14  12   -0.84    0.81
   0  14  12   -0.19    0.83
   0 -15   0   -0.61    1.15
   0  15   0   -0.11    0.59
   0 -15   0   -0.23    0.65
   0 -15   0    0.20    1.12
   0 -15  -1  158.47    7.52
   0 -15   1  171.02    7.03
   0  15  -1  168.08    7.00
   0 -15   1  169.37    6.85
   0 -15  -1  158.27    7.03
   0 -15   1  172.98    6.87
   0 -15   1  168.74    7.61
   0 -15   2  181.08    6.88
   0  15  -2  169.41    5.74
   0 -15  -2  167.10    5.78
   0  15   2  171.02    5.72
   0  15  -2  187.49    8.01
   0  15   2  169.82    8.11
   0 -15   2  206.42    7.85
   0 -15   2  200.55    8.46
   0 -15  -3  357.64   14.05
   0 -15   3  332.22   11.09
   0  15  -3  338.70   11.81
   0 -15   3  335.82   11.72
   0  15   3  358.54   11.79
   0  15  -3  324.19   13.58
   0 -15   3  374.19   13.94
   0  15   3  363.54   13.92
   0 -15   3  359.87   13.45
   0 -15  -4   28.90    3.38
   0  15   4   26.02    3.10
   0 -15   4   23.68    2.95
   0  15   4   26.05    2.32
   0 -15   4   23.49    2.27
   0  15   4   25.66    2.77
   0  15  -4   28.72    3.36
   0 -15  -5   65.64    5.19
   0  15   5   68.08    3.47
   0 -15   5   65.00    5.16
   0  15   5   64.03    5.16
   0 -15   5   66.18    5.14
   0  15   5   59.32    4.42
   0  15  -5   59.40    5.40
   0  15   5   71.36    4.47
   0 -15   5   62.83    4.27
   0  15   6  153.99    7.97
   0 -15   6  153.05    7.91
   0  15   6  149.83    6.25
   0 -15  -6  160.15    8.95
   0  15  -6  146.91    5.82
   0 -15   6  140.23    8.70
   0  15   6  150.57    8.77
   0 -15   6  147.23    8.63
   0  15   6  156.71    6.32
   0 -15   6  152.26    5.92
   0  15  -6  157.58    9.68
   0  15   6  141.67    7.52
   0 -15  -7   96.96    7.08
   0  15   7  102.33    5.17
   0 -15   7  113.94    7.94
   0 -15   7  104.79    7.24
   0  15   7  111.33    5.05
   0 -15   7  103.68    6.75
   0  15   7  103.21    4.57
   0  15   7   99.91    6.83
   0  15   7  109.41    4.62
   0 -15  -8  250.65   12.64
   0  15   8  253.42   10.11
   0  15   8  266.21    9.75
   0 -15   8  253.50   12.61
   0 -15   8  256.07    9.30
   0  15   8  266.98    9.41
   0  15   8  269.65   12.76
   0 -15   8  258.68    9.34
   0  15   8  250.14    9.34
   0  15   9    2.65    1.04
   0 -15   9    2.32    0.94
   0 -15   9    1.33    0.86
   0  15   9    0.62    1.43
   0  15   9    4.60    1.31
   0 -15   9    4.34    1.15
   0  15   9    1.87    1.05
   0  15  10  109.74    4.68
   0 -15  10  109.05    4.61
   0  15  10  105.63    4.60
   0  15  10  108.28    5.36
   0  15  10  103.71    4.61
   0 -15  10  102.11    4.57
   0  15  11   20.27    2.03
   0 -15  11   24.44    1.98
   0 -15  11   20.44    1.56
   0  15  12    2.99    0.98
   0 -15  12    4.38    0.91
   0 -16   0  591.50   20.55
   0  16   0  620.42   19.29
   0 -16   0  635.34   20.70
   0 -16   0  574.97   19.26
   0 -16   1   18.15    2.00
   0 -16  -1   18.20    2.39
   0  16  -1   13.99    1.79
   0 -16   1   18.37    2.31
   0 -16   1   15.59    1.79
   0 -16  -1   13.30    1.82
   0 -16   2   74.32    3.88
   0  16  -2   81.80    4.82
   0 -16   2   75.84    4.42
   0  16   2   77.64    5.11
   0 -16   2   79.83    5.00
   0 -16   3  354.32   12.26
   0 -16  -3  411.19   15.39
   0  16   3  373.40   12.62
   0  16  -3  383.21   15.03
   0  16   3  401.83   15.27
   0 -16   3  438.30   15.50
   0 -16   3  398.49   14.70
   0 -16  -4  289.27   12.97
   0  16   4  301.81   13.09
   0 -16   4  308.24   12.84
   0  16  -4  307.78   13.35
   0  16   4  297.61   12.34
   0 -16   4  288.90   11.09
   0  16   4  319.47   11.28
   0 -16   5  311.08   12.44
   0  16   5  320.12   12.54
   0 -16  -5  320.04   14.23
   0  16   5  323.00   11.35
   0 -16   5  329.72   14.17
   0  16   5  332.93   14.32
   0 -16   5  336.06   14.25
   0  16   5  319.08   11.30
   0  16  -5  324.91   14.73
   0  16   5  322.39   13.14
   0 -16   6   36.41    3.57
   0  16   6   30.13    3.28
   0 -16  -6   25.91    3.81
   0  16   6   40.35    2.64
   0  16  -6   31.53    2.14
   0 -16   6   24.08    3.58
   0  16   6   30.25    3.89
   0 -16   6   34.47    4.15
   0  16   6   33.88    2.50
   0 -16   6   31.34    2.20
   0  16   6   37.56    3.53
   0  16   7  415.25   17.00
   0  16   7  406.00   13.91
   0 -16  -7  399.13   17.88
   0  16   7  448.67   15.00
   0  16   7  419.41   14.55
   0  16   7  416.11   13.91
   0 -16   7  428.50   14.07
   0 -16   7  460.50   18.95
   0 -16   7  403.54   17.79
   0 -16   8   16.18    3.48
   0 -16   8   18.30    3.16
   0  16   8   17.51    2.26
   0  16   8   20.86    2.11
   0  16   8   16.38    2.91
   0  16   8   17.62    1.69
   0 -16  -8   15.90    3.13
   0  16   8   17.16    1.71
   0  16   9    4.06    1.10
   0 -16   9    5.51    1.16
   0 -16   9    2.97    1.01
   0  16   9    2.69    1.49
   0  16   9    5.38    1.27
   0  16   9    2.70    1.02
   0 -16   9    4.06    1.12
   0  16  10   50.11    2.40
   0  16  10   60.00    3.35
   0 -16  10   55.78    2.38
   0 -16  10   54.80    2.38
   0 -16  11    6.25    1.28
   0  16  11    5.91    1.43
   0  16  12   17.06    1.45
   0 -16  12   16.91    1.34
   0  17   0    0.12    0.48
   0 -17   0    0.47    1.22
   0 -17   0   -0.51    0.67
   0 -17   1  253.98    9.80
   0 -17  -1  246.47   10.40
   0  17  -1  241.25    9.48
   0 -17   1  252.39    9.43
   0 -17   1  237.26   10.34
   0 -17  -1  238.66    9.78
   0 -17   2   12.92    1.65
   0  17  -2   11.98    2.04
   0 -17   2   11.22    1.94
   0 -17   2   11.81    2.15
   0  17   2   16.69    2.49
   0 -17  -3  729.69   25.94
   0  17  -3  697.44   25.43
   0 -17   3  734.35   25.79
   0  17   3  738.80   25.86
   0 -17   3  742.90   25.10
   0 -17  -4   70.22    5.36
   0 -17   4   65.01    4.76
   0  17   4   52.22    4.63
   0  17  -4   58.69    4.97
   0  17   4   56.72    3.39
   0  17   5   23.23    2.49
   0 -17  -5   31.65    3.85
   0  17   5   25.32    2.17
   0 -17   5   23.15    3.29
   0 -17   5   29.28    3.63
   0  17   5   33.90    3.90
   0 -17   5   28.38    2.11
   0  17   5   30.09    2.29
   0  17   5   36.18    3.46
   0  17  -5   22.86    3.69
   0 -17  -6  244.01   12.23
   0  17   6  234.21   12.04
   0 -17   6  260.46   12.47
   0 -17   6  219.90   11.68
   0  17   6  247.35   10.70
   0  17   6  234.55    9.06
   0 -17   6  247.72    8.81
   0  17   6  225.15   10.56
   0  17   7    7.94    1.96
   0 -17  -7   12.91    3.08
   0 -17   7    8.40    2.56
   0  17   7    7.25    2.52
   0 -17   7    9.72    2.79
   0  17   7    8.79    1.55
   0 -17   7    5.87    1.18
   0 -17  -8   60.99    5.90
   0  17   8   75.59    4.35
   0 -17   8   59.53    5.64
   0 -17   8   70.16    6.45
   0  17   8   78.73    4.00
   0  17   8   63.08    3.32
   0  17   8   64.39    3.36
   0 -17   9   70.02    3.78
   0  17   9   71.47    3.54
   0 -17   9   64.02    3.22
   0  17   9   69.85    4.02
   0  17   9   59.90    3.01
   0  17  10   14.87    1.54
   0  17  10   14.75    2.06
   0  17  11    1.25    1.19
   0  17  12    8.06    1.08
   0 -17  12    6.03    0.90
   0 -18   0  118.96    6.19
   0 -18   0  114.47    4.96
   0  18   0  112.30    4.81
   0 -18   0  128.85    6.34
   0 -18   1  410.48   15.66
   0 -18   1  411.87   14.45
   0  18  -1  409.87   14.59
   0 -18   1  413.96   14.98
   0 -18  -1  415.27   15.74
   0 -18   2    4.93    1.56
   0 -18   2    6.62    2.09
   0  18   2    4.75    2.00
   0  18  -2    4.23    1.53
   0 -18   2    6.66    1.40
   0  18   3    2.93    1.74
   0 -18   3    3.17    1.68
   0 -18   3    2.90    1.52
   0  18  -3    3.01    1.59
   0 -18  -3    4.03    2.03
   0 -18   4  402.21   15.80
   0  18   4  367.17   16.04
   0 -18  -4  380.93   16.29
   0  18   4  398.70   13.17
   0  18  -4  370.00   16.08
   0  18  -5    6.38    2.25
   0  18   5    4.79    1.60
   0 -18  -5    3.24    2.08
   0  18   5    6.00    1.28
   0  18  -5    4.78    1.01
   0 -18   5    4.85    2.25
   0 -18   5    7.12    2.29
   0  18   5    5.40    2.11
   0  18   5    5.22    1.21
   0  18   5    7.62    1.41
   0 -18   5    4.51    1.08
   0 -18  -6   21.81    3.68
   0  18   6   24.69    2.28
   0  18   6   20.05    2.03
   0  18   6   23.78    3.70
   0 -18   6   24.66    3.59
   0 -18   6   29.21    3.94
   0 -18   6   25.32    2.01
   0  18   6   18.63    2.63
   0 -18   7   69.15    6.02
   0  18   7   62.62    5.90
   0 -18   7   73.22    6.38
   0  18   7   62.29    3.69
   0 -18   7   65.72    3.45
   0 -18  -7   65.95    6.14
   0  18   8   75.26    4.10
   0 -18   8   73.58    6.26
   0 -18   8   78.31    7.00
   0  18   8   84.41    4.64
   0 -18  -8   65.19    6.25
   0  18   9    6.29    1.72
   0 -18   9    2.84    1.02
   0 -18   9    4.47    1.40
   0  18   9    3.09    1.16
   0  18  10    1.41    1.33
   0 -18  10    0.15    1.16
   0  18  10   -0.34    0.81
   0 -18  11    0.97    0.66
   0  18  11    1.45    1.12
   0 -18  12   17.11    1.24
   0 -19   0   -0.27    1.20
   0 -19   0    0.82    0.80
   0  19   0    0.36    0.48
   0 -19   1  427.66   16.24
   0 -19   1  421.15   14.84
   0  19  -1  398.94   14.85
   0 -19  -1  427.19   16.34
   0 -19   1  446.83   15.64
   0 -19   2  103.54    5.49
   0 -19   2  100.46    6.19
   0  19   2  103.40    6.45
   0  19  -2   87.83    5.43
   0 -19   2   98.61    5.01
   0 -19  -2  100.09    6.30
   0 -19   3  556.58   20.68
   0 -19   3  541.79   19.75
   0  19   3  544.32   20.87
   0  19  -3  529.68   20.23
   0  19   4  264.99    9.60
   0 -19  -4  280.52   12.94
   0  19   4  282.25   12.84
   0 -19   4  291.90   12.32
   0  19   4  262.14    9.62
   0  19   4  258.79    9.74
   0 -19   4  269.39    9.56
   0  19  -4  264.32   12.51
   0  19   5  147.12    6.18
   0 -19  -5  148.99    9.06
   0  19  -5  145.06    5.74
   0 -19   5  137.54    8.56
   0  19   5  145.96    8.88
   0 -19   5  155.81    8.78
   0  19   5  149.18    6.29
   0 -19   5  152.80    6.10
   0  19   5  147.71    6.32
   0  19  -5  145.12    9.12
   0  19   5  135.17    7.80
   0  19   6   60.15    3.66
   0 -19  -6   55.02    5.54
   0  19   6   55.34    3.51
   0 -19   6   66.42    3.40
   0 -19   6   53.10    5.38
   0  19   6   64.20    5.83
   0 -19   6   65.65    5.86
   0  19   7   66.94    3.83
   0 -19  -7   59.75    5.93
   0 -19   7   68.87    6.25
   0  19   7   56.34    5.72
   0 -19   7   62.06    5.86
   0 -19   7   67.11    3.47
   0 -19  -8    5.90    2.64
   0  19   8    1.92    1.26
   0 -19   8    1.02    1.58
   0 -19   8    1.15    2.01
   0 -19   9   16.25    1.68
   0  19   9   21.24    1.98
   0  19   9   19.21    2.31
   0 -19   9   20.17    2.09
   0  19  10   16.10    1.52
   0  19  10   19.67    2.11
   0 -19  10   14.80    1.80
   0  19  11    1.99    1.12
   0 -19  11    0.93    0.71
   0 -19  12   14.14    1.07
   0 -20   0  669.84   22.43
   0 -20   0  641.12   22.27
   0  20   0  602.77   19.81
   0 -20   1   77.83    5.28
   0 -20   1   81.77    4.42
   0 -20   1   70.03    4.62
   0 -20  -1   89.52    5.67
   0  20  -1   80.85    4.48
   0 -20   2   40.92    4.01
   0 -20   2   48.95    3.60
   0  20   2   40.59    4.11
   0  20  -2   45.57    3.86
   0 -20  -2   40.06    3.96
   0 -20   2   40.09    3.06
   0  20   3    2.20    0.96
   0  20   3    2.18    0.93
   0 -20   3    3.75    1.59
   0 -20   3    4.74    1.95
   0  20   3    3.33    1.76
   0 -20   3    5.70    1.03
   0  20  -3    3.21    1.70
   0  20   4   67.58    3.66
   0  20  -4   66.80    3.38
   0 -20  -4   77.23    6.12
   0 -20   4   74.83    5.95
   0  20   4   76.06    5.92
   0 -20   4   74.27    5.51
   0  20   4   75.40    3.80
   0  20   4   83.72    4.10
   0 -20   4   78.54    3.77
   0  20  -4   76.56    5.93
   0 -20  -5   56.12    5.50
   0  20   5   54.99    3.27
   0  20  -5   55.50    2.92
   0 -20   5   54.21    5.01
   0 -20   5   50.07    5.18
   0  20   5   51.41    5.13
   0  20   5   57.23    3.37
   0 -20   5   56.30    3.19
   0  20   5   53.26    3.31
   0  20   5   45.90    4.29
   0  20   6   36.09    2.83
   0 -20   6   30.75    4.20
   0  20   6   32.90    4.38
   0 -20   6   40.31    4.68
   0 -20   6   39.66    2.64
   0  20   6   39.66    2.86
   0 -20  -6   48.43    5.50
   0  20   7  176.93    7.83
   0  20   7  200.90    7.83
   0 -20   7  190.39    7.33
   0 -20   7  174.33   10.71
   0  20   7  181.83   10.84
   0 -20   7  192.75   10.88
   0 -20  -7  171.26   10.71
   0 -20   8    0.57    1.78
   0 -20   8    2.56    1.95
   0 -20  -8    2.72    2.13
   0 -20   8    1.74    1.18
   0  20   8    2.44    1.24
   0  20   9    0.59    1.32
   0 -20   9    0.13    0.82
   0 -20   9   -0.16    1.22
   0  20   9   -0.44    1.06
   0  20  10    1.80    1.37
   0 -20  10    2.47    1.16
   0  20  10    3.06    0.92
   0 -20  11    4.16    1.08
   0 -20  11    2.46    0.79
   0  20  11    2.33    1.10
   0 -21   0   -0.63    1.24
   0 -21   0    0.31    1.35
   0  21  -1  649.47   21.50
   0 -21   1  607.66   22.15
   0 -21  -1  607.33   23.02
   0 -21   1  654.49   21.47
   0 -21   1  659.49   23.21
   0 -21   2  270.92   11.03
   0 -21  -2  297.16   13.00
   0  21  -2  278.18   11.74
   0 -21   2  289.54   10.03
   0  21   2  301.61   13.34
   0 -21   2  275.89   11.44
   0 -21   2  295.08   12.80
   0  21   3   79.87    3.86
   0  21   3   74.15    3.72
   0  21   3   75.02    3.72
   0  21   3   75.66    6.00
   0 -21   3   82.38    6.08
   0 -21   3   86.60    5.45
   0 -21   3   81.02    3.85
   0  21  -3   75.46    5.50
   0  21   4   22.90    2.00
   0 -21  -4   21.42    3.64
   0  21  -4   24.90    1.83
   0  21   4   24.82    3.72
   0 -21   4   24.70    3.28
   0 -21   4   22.49    3.60
   0  21   4   19.52    1.94
   0  21   4   18.31    1.98
   0 -21   4   22.22    1.97
   0  21  -4   23.18    3.39
   0  21  -5   18.97    1.69
   0 -21  -5   15.44    3.32
   0  21   5   19.14    1.95
   0  21   5   19.42    2.06
   0  21   5   18.60    2.85
   0  21   5   16.13    1.94
   0 -21   5   17.72    1.85
   0 -21   5   14.42    2.99
   0  21   5   24.76    3.80
   0 -21  -6    0.57    2.11
   0  21   6   -1.09    1.77
   0 -21   6    0.51    1.71
   0 -21   6    0.53    1.91
   0  21   6    0.38    1.21
   0  21   6   -0.19    1.14
   0 -21   6    2.20    1.08
   0 -21  -7   89.63    7.55
   0  21   7  111.04    5.42
   0  21   7  104.00    5.15
   0 -21   7   99.58    7.62
   0  21   7  110.46    8.13
   0 -21   7  107.83    7.90
   0 -21   7  100.38    4.77
   0 -21   7  104.08    5.02
   0 -21  -8   70.78    6.14
   0 -21   8   82.78    6.66
   0 -21   8   68.67    5.82
   0 -21   8   91.71    3.90
   0  21   8   94.82    3.96
   0  21   9    6.00    1.33
   0 -21   9    6.63    1.51
   0 -21   9    4.52    1.03
   0  21  10   12.73    1.35
   0  21  10   17.27    1.99
   0 -21  10   16.01    1.69
   0 -21  11   12.66    1.15
   0 -21  11   12.98    1.29
   0  21  11   11.60    1.44
   0 -22   0  672.27   24.36
   0 -22   0  696.92   24.51
   0 -22  -1  547.05   20.51
   0 -22   1  529.03   19.42
   0 -22   1  529.06   20.24
   0  22  -1  538.39   18.42
   0 -22   1  531.46   17.37
   0  22   2   10.56    1.35
   0 -22  -2   11.32    2.49
   0 -22   2   13.35    1.98
   0  22   2   11.28    1.41
   0 -22   2   12.77    2.73
   0  22   2    8.90    2.73
   0 -22   2   12.53    2.06
   0  22  -2    9.51    1.90
   0 -22   2   13.28    1.50
   0  22   3    1.27    0.90
   0  22  -3   -0.46    0.75
   0  22   3    0.47    1.88
   0 -22   3    1.33    1.34
   0 -22   3    1.31    1.93
   0  22   3    1.07    0.90
   0 -22   3   -0.85    0.94
   0  22  -3    0.38    1.39
   0  22  -4   69.80    5.95
   0 -22  -4   83.70    6.73
   0  22  -4   83.51    3.88
   0  22   4   82.35    4.23
   0  22   4   82.50    4.18
   0  22   4   82.80    6.55
   0 -22   4  100.25    7.07
   0 -22   4   88.18    6.12
   0 -22   4   88.54    4.27
   0  22   4   93.21    4.58
   0 -22   4   83.52    3.92
   0  22   5    6.40    2.10
   0  22   5    5.98    1.35
   0 -22  -5    2.77    2.39
   0  22  -5    4.36    1.07
   0  22   5    8.58    2.77
   0 -22   5    4.12    1.89
   0  22   5    6.74    1.45
   0  22   5    5.34    1.41
   0 -22   5    4.63    1.27
   0 -22  -6   24.06    4.11
   0  22   6   28.54    2.57
   0  22   6   24.63    2.43
   0 -22   6   22.35    3.83
   0 -22   6   17.98    3.41
   0  22   6   21.29    3.80
   0 -22   6   26.39    2.23
   0  22   6   25.46    2.42
   0 -22   6   26.11    2.27
   0 -22  -7  124.73    9.10
   0  22   7  148.10    6.59
   0  22   7  125.33    8.89
   0 -22   7  150.62    9.47
   0 -22   7  122.07    8.86
   0 -22   7  142.91    5.96
   0 -22   7  150.09    6.26
   0  22   7  135.55    6.27
   0  22   8    1.02    1.15
   0 -22   8   -0.33    1.18
   0 -22   8   -0.13    0.55
   0  22   9   78.42    3.23
   0 -22   9   87.89    3.64
   0  22  10   12.72    1.27
   0  22  10   16.30    1.94
   0 -22  10   17.12    1.75
   0 -22  11    2.01    0.66
   0 -22  11    2.47    0.85
   0  22  11    0.98    0.93
   0 -23   0   -1.07    1.53
   0  23   0    0.90    1.86
   0  23   0   -0.36    0.80
   0 -23   0   -0.36    1.47
   0 -23   0    0.13    0.80
   0  23   1   18.93    1.71
   0 -23   1   18.20    2.60
   0  23   1   18.12    1.68
   0  23  -1   21.47    1.73
   0 -23  -1   19.58    3.12
   0 -23   1   21.10    1.82
   0 -23  -1   19.59    1.69
   0 -23   1   18.51    3.05
   0  23  -2  540.45   17.43
   0  23   2  548.46   17.66
   0  23   2  525.67   17.54
   0 -23   2  522.81   19.01
   0 -23  -2  569.06   21.68
   0 -23   2  524.57   19.28
   0 -23   2  593.64   21.57
   0  23   2  563.31   21.83
   0  23  -2  509.85   19.43
   0 -23  -2  536.91   17.40
   0 -23   2  552.47   17.79
   0  23  -3    0.12    0.76
   0 -23   3    0.46    1.84
   0 -23   3    0.34    1.23
   0  23   3    2.48    1.94
   0  23   3    0.41    0.87
   0  23   3    0.44    1.08
   0  23  -3    0.38    1.29
   0  23  -4   44.98    4.77
   0  23   4   54.14    3.30
   0  23   4   53.66    3.37
   0  23  -4   61.45    3.10
   0 -23  -4   57.00    5.58
   0 -23   4   53.83    5.37
   0 -23   4   54.52    4.81
   0  23   4   56.24    5.59
   0  23   4   59.45    3.61
   0 -23   4   61.60    3.45
   0 -23   4   57.11    3.05
   0  23   5   69.50    5.47
   0 -23  -5   60.90    6.12
   0  23   5   66.18    3.88
   0  23  -5   62.68    3.33
   0  23   5   73.32    6.44
   0 -23   5   65.86    5.72
   0  23   5   69.98    3.90
   0 -23   5   69.25    3.79
   0  23   5   70.77    4.06
   0 -23   5   69.64    3.59
   0  23   6   40.26    3.06
   0 -23  -6   45.10    5.44
   0  23   6   45.34    3.23
   0  23   6   46.88    5.33
   0 -23   6   41.66    4.79
   0 -23   6   40.59    4.95
   0 -23   6   47.73    3.04
   0  23   6   50.14    3.32
   0 -23   6   53.59    3.18
   0 -23  -7    0.60    1.93
   0 -23   7   -0.54    1.82
   0 -23   7    0.55    1.91
   0  23   7   -1.13    1.82
   0  23   7   -0.56    1.23
   0 -23   7   -0.66    1.07
   0 -23   7   -0.46    1.07
   0  23   7    0.60    1.36
   0  23   8  175.82    5.49
   0 -23   8  166.98    4.89
   0  23   8  162.90    4.86
   0  23   9    9.87    1.40
   0 -23   9   12.23    1.61
   0  23  10    0.41    1.15
   0 -23  10    1.48    1.05
   0 -23  11    0.12    0.59
   0 -23  11    0.80    0.71
   0  23  11    1.48    0.91
   0  24   0  634.49   24.39
   0 -24   0  618.13   20.05
   0  24   0  620.67   19.95
   0 -24   0  657.88   23.20
   0  24   0  609.88   19.72
   0 -24   1  319.99   13.88
   0  24   1  314.97   10.75
   0  24  -1  309.34   10.75
   0 -24  -1  307.16   13.95
   0  24   1  307.80   10.84
   0 -24   1  322.12   13.12
   0 -24  -1  293.87   10.72
   0 -24   1  323.66   11.04
   0  24  -2    4.53    1.07
   0  24   2    5.85    1.18
   0 -24   2    7.95    2.42
   0  24   2    5.01    2.25
   0  24   2    3.35    0.97
   0  24   2    4.56    1.16
   0 -24  -2    7.44    2.40
   0 -24   2    6.83    1.31
   0 -24  -2    3.77    0.98
   0  24   3  204.38   11.21
   0 -24   3  208.21   10.99
   0 -24   3  205.04    9.72
   0  24   3  193.29    7.58
   0  24   3  196.83    7.77
   0  24  -3  195.68    7.39
   0 -24  -3  207.54   11.18
   0  24   4   96.12    4.78
   0  24  -4   99.47    4.36
   0  24   4   97.98    4.69
   0  24   4   94.82    7.38
   0 -24   4   96.17    7.21
   0 -24   4   87.75    6.30
   0  24   4   97.87    4.96
   0 -24   4   94.28    4.69
   0 -24   4   97.92    4.37
   0 -24  -5    8.28    2.88
   0  24   5    9.58    1.70
   0  24  -5   10.12    1.34
   0  24   5    9.16    2.92
   0 -24   5   12.62    2.89
   0  24   5   10.90    1.70
   0  24   5   11.54    1.87
   0 -24   5    8.54    1.54
   0 -24   5    9.68    1.46
   0  24   6  251.10   10.03
   0 -24  -6  245.62   13.78
   0  24   6  274.71   10.22
   0  24   6  263.28   13.83
   0 -24   6  252.14   13.52
   0 -24   6  258.79   13.14
   0  24   6  254.71   10.14
   0 -24   6  264.68    9.85
   0 -24   6  276.20    9.80
   0 -24  -7    3.00    2.41
   0 -24   7    2.75    2.10
   0 -24   7    1.07    2.19
   0  24   7    1.68    2.01
   0  24   7    0.19    1.19
   0 -24   7    0.77    1.03
   0 -24   7    2.11    1.28
   0  24   7    1.19    1.36
   0  24   8   75.23    3.69
   0 -24   8   80.21    3.42
   0  24   8   79.09    3.39
   0  24   9    0.73    0.95
   0 -24   9   -0.11    0.60
   0 -24   9    0.14    1.03
   0 -24  10   42.20    2.43
   0 -24  11   34.18    1.67
   0  24  11   38.67    2.03
   0  25   0   -0.53    0.88
   0 -25   0    0.40    1.51
   0  25   0   -0.58    0.73
   0 -25   0   -0.28    0.97
   0  25   0   -1.02    1.99
   0  25  -1  270.77    9.64
   0  25   1  260.32    9.68
   0 -25   1  268.44   11.89
   0 -25  -1  255.03   12.60
   0  25   1  266.32    9.59
   0 -25  -1  283.73    9.78
   0 -25   1  273.68    9.89
   0 -25   1  282.92   12.90
   0  25   2   14.63    1.54
   0  25  -2   14.09    1.54
   0  25   2   11.91    1.55
   0  25   2   16.66    1.76
   0 -25  -2   18.50    3.41
   0 -25   2   13.42    1.66
   0 -25  -2   13.53    1.50
   0  25   2   12.66    3.06
   0 -25   2   17.12    3.16
   0 -25   3  156.56    8.19
   0  25   3  144.22    9.52
   0 -25   3  155.71    9.45
   0  25   3  157.43    6.35
   0  25   3  154.05    6.52
   0 -25  -3  161.53    9.82
   0  25  -3  153.40    6.14
   0  25   4   18.36    3.19
   0  25   4   18.75    2.08
   0  25  -4   17.94    1.78
   0 -25   4   21.89    3.90
   0 -25   4   23.51    3.25
   0  25   4   21.63    3.83
   0  25   4   16.33    1.94
   0  25   4   18.25    2.25
   0 -25   4   18.01    2.05
   0 -25   4   19.13    1.75
   0  25   5    6.82    1.55
   0 -25  -5    4.25    2.62
   0  25  -5    7.47    1.26
   0  25   5    7.04    2.69
   0 -25   5    7.00    2.34
   0  25   5    5.75    1.51
   0  25   5    7.80    1.72
   0 -25   5    7.17    1.54
   0 -25   5    7.91    1.30
   0 -25  -6  451.09   20.57
   0  25   6  443.73   15.95
   0  25   6  468.11   16.05
   0 -25   6  425.46   19.09
   0  25   6  444.08   20.09
   0 -25   6  430.01   19.81
   0 -25   6  468.99   15.57
   0 -25   6  472.67   15.81
   0  25   6  476.14   16.16
   0  25   7    0.77    1.32
   0 -25   7    1.53    0.93
   0 -25   7    1.88    1.09
   0  25   7    0.92    1.19
   0  25   8    3.44    1.50
   0 -25   8    4.87    1.39
   0 -25   8    0.58    0.59
   0  25   8    4.81    1.39
   0 -25   9   -0.53    0.59
   0  25   9    3.86    1.34
   0  25   9    2.70    0.96
   0 -25   9    2.53    1.10
   0 -25  10    0.94    0.84
   0  26   0   38.70    4.65
   0 -26   0   37.75    2.59
   0  26   0   40.16    2.60
   0  26   0   40.27    2.47
   0 -26   0   44.40    4.45
   0 -26   1   55.16    5.14
   0  26  -1   58.23    3.18
   0  26   1   59.71    3.20
   0 -26  -1   51.37    5.06
   0 -26   1   50.98    4.52
   0  26   1   61.32    3.34
   0 -26  -1   62.42    3.30
   0 -26   1   58.78    3.38
   0  26   2   98.59    7.70
   0 -26   2   99.34    7.15
   0  26  -2  107.38    4.66
   0 -26  -2  113.21    7.77
   0  26   2   98.11    4.76
   0  26   2  102.46    4.57
   0 -26   2  101.23    4.92
   0 -26  -2  110.47    4.69
   0 -26   3   37.73    4.58
   0  26   3   39.83    4.89
   0  26   3   40.19    2.83
   0  26  -3   35.59    2.41
   0 -26  -3   40.79    4.89
   0  26   3   34.21    2.49
   0  26   4   18.80    3.14
   0  26  -4   15.32    1.62
   0  26   4   17.98    2.14
   0  26   4   18.20    3.69
   0 -26   4   13.16    3.12
   0 -26   4   19.32    3.09
   0  26   4   19.12    2.02
   0  26   4   16.96    2.18
   0 -26   4   21.94    2.25
   0 -26   4   19.08    1.77
   0  26   5  103.08    5.22
   0 -26  -5   96.96    8.01
   0  26  -5   99.45    4.52
   0  26   5  114.11    5.24
   0  26   5   89.56    7.59
   0 -26   5  111.02    8.13
   0 -26   5  109.30    7.36
   0 -26   5  104.20    5.08
   0  26   5  105.19    5.37
   0 -26   5  107.82    4.79
   0 -26  -6    1.87    2.30
   0  26   6    2.09    1.35
   0 -26   6    1.14    2.17
   0 -26   6    4.93    2.30
   0  26   6    5.84    2.46
   0  26   6    3.54    1.47
   0 -26   6    4.38    1.20
   0 -26   6    1.37    1.09
   0  26   6    2.45    1.37
   0  26   7  103.30    5.07
   0 -26   7   93.70    4.57
   0 -26   7  100.34    4.71
   0  26   7   99.70    4.93
   0  26   8   75.81    3.50
   0 -26   8   69.19    3.02
   0  26   8   76.47    3.21
   0  26   9   14.56    1.65
   0  26   9   12.42    1.31
   0 -26  10   51.59    2.51
   0 -26  10   52.11    2.56
   0  27   0   -0.15    1.01
   0 -27   0    0.86    1.73
   0  27   0    0.25    0.75
   0 -27   0   -0.31    0.97
   0  27   0   -0.56    2.15
   0  27  -1    4.08    1.10
   0  27   1    2.27    1.09
   0  27   1    3.18    1.13
   0 -27   1    1.48    1.45
   0 -27  -1    3.36    1.93
   0 -27   1    1.78    1.17
   0 -27  -1    3.38    1.16
   0  27  -1    2.27    2.10
   0  27   2   15.19    1.55
   0  27   2   13.29    1.73
   0  27   2   10.98    3.06
   0 -27   2   20.52    3.59
   0 -27  -2   14.73    3.27
   0  27  -2   14.91    1.68
   0 -27  -2   17.67    1.71
   0 -27   2   15.91    1.88
   0  27   3    7.13    1.39
   0 -27   3    6.92    2.40
   0  27   3    7.66    2.81
   0  27   3    5.31    1.35
   0 -27  -3    6.25    2.66
   0  27  -3    5.17    1.19
   0  27   4   64.93    3.52
   0  27   4   52.61    3.48
   0  27  -4   51.95    3.03
   0 -27   4   50.90    5.56
   0  27   4   62.53    6.25
   0 -27   4   56.91    3.55
   0  27   4   52.99    3.64
   0  27   4   62.91    5.54
   0  27   5  209.22    8.70
   0  27  -5  223.59    8.03
   0 -27  -5  221.45   12.69
   0  27   5  222.66    8.61
   0  27   5  207.41   12.21
   0 -27   5  204.79   12.00
   0  27   5  219.69    8.92
   0 -27   5  227.19    8.73
   0 -27   5  209.24    8.09
   0  27   6   58.50    3.75
   0 -27  -6   65.63    6.51
   0  27   6   65.34    3.81
   0 -27   6   49.78    5.52
   0 -27   6   56.78    5.39
   0  27   6   56.19    5.90
   0 -27   6   61.01    3.59
   0 -27   6   64.26    3.44
   0  27   6   59.96    3.78
   0  27   7   -0.86    1.09
   0 -27   7    0.57    1.02
   0 -27   7    0.44    1.02
   0  27   7   -0.71    1.33
   0  27   8    0.56    1.03
   0  27   8   -0.48    1.13
   0 -27   8   -0.31    0.52
   0 -27   8    0.64    0.95
   0  27   9   42.10    2.16
   0  27   9   42.27    2.38
   0 -27   9   44.18    2.13
   0 -27  10   31.32    1.83
   0  27  10   33.48    2.00
   0  28   0   99.42    7.74
   0 -28   0   98.30    4.61
   0  28   0   89.65    4.18
   0  28   0   94.39    4.48
   0  28  -1  211.87   11.76
   0 -28  -1  196.51    7.50
   0 -28   1  192.74    7.69
   0 -28  -1  179.36   10.37
   0 -28   1  171.56    9.35
   0  28  -1  191.94    7.40
   0  28   1  183.27    7.49
   0 -28   2   24.72    3.89
   0  28   2   27.54    4.40
   0  28   2   24.78    2.33
   0  28  -2   28.81    2.24
   0 -28  -2   23.83    4.00
   0  28   2   26.39    2.28
   0 -28   2   27.81    2.39
   0 -28  -2   26.93    2.14
   0  28   3  138.92    5.93
   0  28   3  142.77    6.28
   0 -28  -3  144.67    9.60
   0  28  -3  144.94    5.88
   0 -28   3  146.61    9.37
   0  28   3  132.25    9.36
   0  28   4   32.09    2.50
   0  28   4   28.76    4.45
   0 -28   4   29.47    4.32
   0 -28   4   30.66    2.56
   0  28   4   27.99    2.75
   0  28   4   28.21    2.59
   0  28  -4   32.52    2.26
   0 -28  -4   35.48    4.99
   0 -28  -5    5.00    2.52
   0  28   5    8.63    1.84
   0  28  -5    9.30    1.31
   0  28   5    7.86    2.56
   0 -28   5    7.46    2.79
   0  28   5    7.98    1.57
   0 -28   5    7.80    1.26
   0 -28   5   10.28    1.72
   0  28   5    8.58    1.86
   0  28   6    5.83    1.47
   0 -28   6    8.71    1.60
   0 -28   6    7.64    1.32
   0  28   6    5.91    1.67
   0  28   7    3.71    1.33
   0  28   7    4.30    1.31
   0 -28   7    4.21    1.18
   0 -28   7    6.44    1.29
   0  28   8   42.54    2.70
   0  28   8   49.12    3.01
   0 -28   8   50.21    2.76
   0  28   9    5.59    1.23
   0  28   9    5.13    0.88
   0 -28   9    4.18    0.99
   0  28  10   31.51    1.80
   0  29   0    0.15    1.02
   0 -29   0    0.45    1.57
   0 -29   0    0.33    1.04
   0  29  -1    4.27    2.57
   0  29  -1    1.19    0.97
   0  29   1    2.08    1.20
   0 -29  -1    2.02    1.98
   0 -29  -1    1.72    1.01
   0 -29   1    3.45    1.33
   0  29   2   10.46    3.14
   0  29  -2   10.54    1.47
   0 -29  -2    7.73    2.82
   0  29   2    9.66    1.67
   0 -29  -2   11.34    1.51
   0 -29   2   13.63    1.78
   0  29   3   90.81    4.41
   0  29   3  100.13    4.89
   0 -29  -3  100.84    7.87
   0  29  -3   96.17    4.41
   0 -29   3   87.33    7.29
   0  29   3   98.92    8.03
   0  29   4  205.88    8.21
   0 -29   4  211.84   12.04
   0  29   4  208.58   12.31
   0 -29   4  229.11    8.73
   0  29   4  221.28    8.97
   0  29  -4  209.45    7.94
   0 -29  -4  202.78   12.19
   0  29   4  217.32    8.62
   0  29   5    4.44    1.46
   0 -29   5    3.42    2.40
   0  29   5    1.20    1.94
   0  29   5    3.52    1.26
   0  29   5    5.45    1.73
   0 -29   5    4.86    1.12
   0 -29   5    3.94    1.36
   0  29   6   67.81    3.97
   0  29   6   66.04    3.80
   0 -29   6   66.92    3.45
   0 -29   6   72.85    3.86
   0  29   7   15.39    1.87
   0 -29   7   16.45    1.62
   0  29   7   15.02    1.80
   0 -29   7   15.86    1.67
   0  29   8    6.49    1.39
   0  29   8    3.40    1.03
   0 -29   8    5.42    1.06
   0  29   9   67.97    3.08
   0  29   9   54.40    2.50
   0  29  10    0.73    0.60
   0  30   0  345.59   11.94
   0 -30   0  340.82   12.06
   0  30  -1    5.91    1.39
   0  30   1    8.32    1.55
   0 -30  -1    6.14    2.35
   0 -30  -1    7.01    1.36
   0 -30   1    7.96    1.63
   0  30  -1    6.88    2.82
   0  30  -2    1.60    0.98
   0  30   2   -1.88    2.03
   0  30  -2   -1.25    2.25
   0  30   2   -0.17    1.18
   0 -30  -2    1.67    2.18
   0 -30  -2    0.59    0.88
   0 -30   2    0.55    1.16
   0  30  -3    1.25    0.96
   0  30   3    3.13    2.45
   0  30   3    1.97    0.96
   0  30   3    3.56    1.44
   0 -30  -3    0.59    1.99
   0 -30   3    0.37    1.23
   0  30   4   25.60    2.17
   0  30   4   18.47    3.70
   0 -30   4   28.21    2.54
   0  30   4   31.28    2.79
   0  30  -4   21.45    1.89
   0  30   4   31.67    2.67
   0 -30  -4   24.47    4.39
   0  30   5   11.57    1.77
   0  30   5    9.58    1.56
   0  30   5    8.49    1.78
   0 -30   5    8.62    1.63
   0  30   6  119.21    5.58
   0  30   6  120.85    5.39
   0 -30   6  126.04    5.49
   0 -30   6  116.32    4.92
   0  30   7   92.77    4.45
   0  30   7   94.95    4.48
   0 -30   7   95.28    4.24
   0 -30   7   90.24    4.02
   0 -30   8   19.69    1.50
   0  30   8   22.25    1.88
   0  30   8   19.30    1.67
   0 -30   9    2.87    0.89
   0  30   9    1.88    0.87
   0  31   0    0.32    1.11
   0 -31   0   -0.45    1.52
   0 -31   0    0.17    1.13
   0  31  -1   10.79    2.98
   0  31  -1   13.74    1.69
   0  31   1   11.81    1.70
   0 -31  -1    9.20    2.58
   0  31   1   12.16    1.69
   0 -31   1   13.04    1.84
   0 -31  -1   12.20    1.67
   0  31  -2  129.29    5.66
   0 -31  -2  135.83    9.08
   0  31   2  138.44    6.06
   0  31  -2  123.37    9.28
   0  31   2  137.17    9.65
   0 -31   2  141.65    6.26
   0 -31  -2  138.12    5.76
   0  31   3  121.96    5.26
   0 -31   3  123.30    5.82
   0  31   3  131.88    5.87
   0  31  -3  130.62    5.37
   0 -31  -3  120.44    8.82
   0  31  -3  115.28    8.89
   0  31   3  120.12    9.00
   0  31   4   73.20    3.71
   0 -31  -4   69.77    6.76
   0  31   4   81.05    4.21
   0  31  -4   65.21    3.40
   0  31   4   70.10    4.23
   0  31   5   20.86    1.97
   0 -31   5   20.66    2.15
   0  31   5   20.42    2.30
   0  31   5   20.76    2.24
   0  31   6   -0.72    1.09
   0 -31   6    0.31    0.71
   0 -31   6    1.19    0.95
   0  31   6   -0.33    1.19
   0  31   7    2.98    1.15
   0  31   7    1.75    1.07
   0 -31   7    2.99    1.08
   0  31   8   17.76    1.58
   0  31   8   16.71    1.44
   0 -31   9    5.25    0.87
   0  31   9    4.60    0.84
   0  32   0  161.09    6.56
   0 -32   0  149.14    6.58
   0  32  -1   37.63    5.15
   0 -32  -1   34.61    2.56
   0 -32   1   31.57    2.70
   0  32   1   40.86    2.77
   0  32   1   33.27    2.61
   0  32  -1   34.21    2.51
   0  32  -2    3.80    2.54
   0  32   2    2.52    2.20
   0  32  -2    3.87    1.18
   0 -32  -2    0.55    2.03
   0  32   2    3.39    1.31
   0 -32   2    2.74    1.44
   0 -32  -2    2.90    1.02
   0  32   3   63.77    6.38
   0  32  -3   68.25    6.56
   0 -32   3   68.75    3.99
   0  32   3   70.49    4.26
   0 -32  -3   60.55    6.16
   0  32   3   67.01    3.89
   0  32  -3   66.55    3.42
   0  32   4   12.98    1.52
   0  32  -4   12.86    1.46
   0  32   4   13.34    1.97
   0  32   4   16.78    1.98
   0  32   5    2.16    1.33
   0  32   5    1.23    0.96
   0 -32   5   -0.33    1.22
   0  32   5    2.19    1.37
   0  32   6    0.52    0.95
   0  32   6    0.78    1.20
   0 -32   6   -0.70    0.98
   0 -32   7   59.37    2.97
   0  32   7   61.69    3.11
   0  32   7   61.59    3.20
   0  32   8   16.28    1.41
   0  32   8   15.89    1.28
   0 -32   9    8.79    0.91
   0  33   0    0.78    1.06
   0  33   0   -0.45    0.97
   0 -33   0   -0.51    1.08
   0  33  -1  159.27   10.97
   0  33   1  173.97   11.24
   0 -33   1  192.37    7.67
   0 -33  -1  196.43    7.48
   0 -33  -1  148.43    9.76
   0  33   1  192.85    7.48
   0  33  -1  185.98    7.28
   0  33  -2   18.74    3.78
   0  33   2   20.55    3.89
   0  33   2   12.71    1.77
   0 -33   2   16.17    2.01
   0 -33  -2   12.26    1.56
   0  33  -2   12.24    1.56
   0 -33   3   24.93    2.28
   0  33   3   21.95    2.54
   0  33  -3   18.73    1.76
   0  33   3   24.93    2.27
   0  33   4  213.73    5.96
   0  33   4  204.37    5.40
   0  33  -4  197.53    4.30
   0  33   5   22.64    2.14
   0 -33   5   25.08    2.13
   0  33   5   26.22    2.11
   0  33   6    1.00    1.07
   0  33   6    0.11    0.59
   0  33   7   12.64    1.39
   0 -33   7   11.41    1.17
   0 -33   8    0.41    0.64
   0 -33   8    0.59    0.69
   0  33   8   -0.20    0.42
   0  33   8   -0.06    0.53
   0 -34   0   66.14    3.72
   0  34   0   60.46    3.45
   0  34   0   67.62    3.54
   0 -34  -1   43.94    2.83
   0 -34   1   41.27    2.93
   0  34  -1   40.08    2.64
   0  34  -1   39.98    2.56
   0  34   1   38.48    2.70
   0  34   2    0.63    1.12
   0 -34   2   -0.17    1.27
   0 -34  -2    1.62    0.94
   0  34  -2    1.32    1.00
   0  34   3    0.32    1.25
   0  34   3   -2.14    1.50
   0 -34   3   -1.03    1.32
   0  34  -3    0.24    0.82
   0  34   4  149.00    6.47
   0  34   4  165.60    6.86
   0  34   5    1.27    1.32
   0 -34   5   -0.43    1.03
   0 -34   6   64.66    3.18
   0  34   6   54.34    3.16
   0  34   7   11.04    1.22
   0 -34   7   11.17    1.19
   0 -34   8   -0.35    0.55
   0 -34   8   -0.05    0.49
   0 -35   0   -0.32    1.05
   0  35   0    0.14    0.92
   0 -35  -1  137.45    5.67
   0 -35   1  137.71    5.92
   0  35  -1  124.29    5.43
   0  35   1  130.41    5.61
   0  35  -1  129.81    5.39
   0 -35   2   30.59    2.56
   0 -35  -2   30.42    2.15
   0  35   2   33.32    2.43
   0  35  -2   29.42    2.14
   0  35   3   13.75    1.73
   0  35   3   13.25    1.95
   0 -35   3   12.00    1.70
   0  35  -3    9.06    1.25
   0  35   4   76.18    4.16
   0  35   4   76.29    3.89
   0 -35   5   54.41    3.11
   0  35   5   58.32    3.31
   0  35   6    3.89    1.10
   0 -35   6    6.58    1.13
   0 -35   6    5.26    0.92
   0  35   7    1.36    0.72
   0 -35   7    0.13    0.42
   0 -35   7    0.20    0.62
   0  36   0  123.72    5.07
   0 -36   0  113.43    5.24
   0  36  -1   20.87    1.71
   0  36   1   16.31    1.74
   0 -36   1   19.12    2.01
   0 -36  -1   17.10    1.73
   0  36   2    3.87    1.21
   0  36   2    4.01    1.54
   0 -36   2    5.49    1.40
   0 -36  -2    5.87    1.12
   0  36  -2    3.27    0.98
   0  36   3   55.67    3.48
   0 -36   3   58.98    3.36
   0  36  -3   51.48    2.67
   0  36   3   54.53    3.10
   0  36   4    0.15    1.12
   0  36   4   -0.13    1.03
   0  36   5    4.93    1.27
   0 -36   5    6.20    1.24
   0 -36   5    5.85    0.87
   0 -36   6   18.38    1.54
   0 -36   6   20.77    1.40
   0  36   6   22.79    1.71
   0  36   7    3.37    0.66
   0 -36   7    3.89    0.60
   0 -37   0   -0.96    1.11
   0  37   0   -0.34    0.92
   0  37   1   17.10    1.64
   0  37  -1   13.76    1.38
   0 -37   1   12.73    1.64
   0 -37  -1   17.17    1.65
   0  37   2   55.13    3.07
   0 -37   2   62.96    3.39
   0  37   2   61.92    3.63
   0 -37  -2   53.22    2.79
   0  37   3   50.80    2.85
   0 -37   3   48.24    2.99
   0  37   3   52.35    3.22
   0  37   4   13.56    1.72
   0  37   5   -0.11    0.94
   0 -37   5    0.11    0.88
   0  37   6    0.32    0.75
   0 -37   6    0.68    0.72
   0 -37   6    0.84    0.46
   0 -37   7    6.94    0.77
   0  38   0   45.24    2.49
   0 -38   0   52.86    2.89
   0  38   1   12.90    1.46
   0 -38   1   16.45    1.77
   0 -38  -1   15.32    1.54
   0  38   2    0.11    0.88
   0 -38  -2    0.70    0.70
   0 -38   2    0.92    1.07
   0  38   2    0.61    1.15
   0  38   3    6.49    1.16
   0 -38   3    4.52    1.18
   0  38   4    2.92    1.08
   0 -38   5   -0.09    0.82
   0  38   5   -0.48    0.87
   0 -38   6    3.92    0.71
   0  38   6    5.04    0.79
   0 -39   0   -0.11    0.87
   0  39   0   -0.24    0.63
   0  39   1    2.45    0.82
   0 -39  -1    3.16    0.91
   0 -39   1    4.81    1.15
   0  39   1    2.44    1.19
   0  39   2   14.11    1.37
   0 -39   2   16.67    1.69
   0  39   2   13.93    1.69
   0  39   3   14.70    1.62
   0 -39   3   12.59    1.45
   0  39   4   20.19    1.70
   0 -39   5    9.81    1.07
   0  39   5    7.07    1.01
   0 -40   0   -0.09    0.80
   0  40   1    0.57    0.63
   0  40   1    0.88    0.97
   0 -40  -1    1.49    0.70
   0 -40   1    0.51    0.79
   0  40   2   19.96    1.85
   0 -40   2   24.25    1.80
   0  40   3   14.43    1.48
   0 -40   3   16.21    1.52
   0  40   4   11.10    1.21
   0  40   5    1.15    0.64
   0 -40   5    0.63    0.59
   0 -41   0   -0.39    0.68
   0  41  -1    8.29    1.27
   0  41   1    8.17    1.23
   0 -41  -1    6.33    0.77
   0 -41   1    7.66    1.08
   0  41   2   -0.90    0.86
   0 -41   2   -0.60    0.73
   0 -41   3   19.92    1.46
   0  41   3   19.08    1.52
   0  41  -4   -0.05    0.47
   0  41   4   -0.13    0.62
   0 -42   0   30.26    1.58
   0  42  -1    2.90    0.93
   0  42   1    0.35    0.83
   0 -42   1    1.41    0.69
   0  42  -2    4.61    0.88
   0  42   2    2.97    0.83
   0 -42   2    4.12    0.84
   0  42  -3   30.87    1.60
   0 -42   3   31.39    1.65
   0  42   3   31.97    1.72
   0  43   1    1.75    0.78
   0  43  -1    0.32    0.64
   0 -43   1    0.37    0.46
   0  43  -2    2.12    0.60
   0  43   2    3.18    0.73
   0 -43   2    2.55    0.57
  -1   0  13   79.11    3.61
  -1   0  13   80.75    3.65
  -1   0  12   -0.30    1.27
  -1   0  12    1.06    1.32
  -1   0  11  104.51    5.24
  -1   0  11  111.65    5.33
  -1   0  10   -0.19    1.22
  -1   0  10   -0.19    1.35
  -1   0  10    1.27    1.89
  -1   0  10   -0.47    1.47
  -1   0   9   64.90    3.51
  -1   0   9   63.31    3.76
  -1   0   9   78.58    6.85
  -1   0   9   72.00    5.92
  -1   0   9   64.25    3.81
  -1   0   8    0.83    1.76
  -1   0   8    1.06    1.01
  -1   0   8   -0.50    1.90
  -1   0   8    0.44    0.95
  -1   0   8    0.77    0.85
  -1   0   8    0.25    0.79
   1   0  -8   -0.83    1.40
   1   0  -7  136.24    7.61
  -1   0   7  133.71    8.06
  -1   0   7  145.98    7.83
  -1   0   6    2.93    1.69
   1   0  -6    0.28    1.22
   1   0  -6    3.92    0.85
   1   0  -5   56.87    2.87
   1   0  -5   57.88    3.93
   1   0  -5   58.45    3.12
  -1   0   5   53.74    3.83
  -1   0   4    1.00    0.91
   1   0  -4   -0.50    1.01
  -1   0   4    0.83    0.96
   1   0  -4    0.09    0.57
   1   0  -4    2.11    0.80
   1   0  -3  408.76   12.80
   1   0  -3  388.29   13.07
   1   0  -3  413.19   13.44
  -1   0   3  391.60   13.40
   1   0  -2    0.08    0.68
   1   0  -2    0.59    0.52
   1   0  -1  376.07   11.42
  -1   0   1  358.06   11.38
   1   0  -1  357.30   11.35
   1   0   0    0.17    0.41
   1   0   1 3975.80  119.23
   1   0   1 3987.62  118.93
   1   0   1 4067.26  118.53
   1   0   2    0.20    0.81
   1   0   2    0.36    0.43
  -1   0  -2    0.11    0.73
   1   0   3   32.14    2.54
  -1   0  -3   28.56    2.42
   1   0   3   31.45    1.71
   1   0   3   28.88    2.21
  -1   0  -3   33.39    2.40
   1   0   4    0.24    1.16
   1   0   4    0.49    0.54
   1   0   4   -0.75    1.13
  -1   0  -4    0.22    1.19
   1   0   5  117.00    5.01
   1   0   5  130.76    6.40
   1   0   5  126.34    6.92
  -1   0  -5  126.03    5.22
   1   0   6   -0.30    1.27
  -1   0  -6    1.44    1.45
   1   0   6   -0.78    1.76
   1   0   7    9.56    1.44
   1   0   7   15.15    1.49
   1   0   7   10.47    2.30
  -1   0  -7   12.74    2.61
   1   0   7   14.03    1.68
   1   0   7   11.70    1.53
   1   0   7    8.69    2.63
   1   0   8   -1.64    1.65
   1   0   8    0.51    1.12
   1   0   8    0.93    1.02
   1   0   8   -0.57    2.05
   1   0   8    0.17    1.06
   1   0   8   -0.17    1.11
   1   0   9  148.29    5.92
   1   0   9  140.59    6.35
   1   0   9  141.49    6.17
   1   0   9  143.96    9.87
   1   0   9  146.10    6.61
   1   0   9  166.13    6.78
   1   0   9  136.69    8.36
   1   0  10   -0.11    0.43
   1   0  10    0.91    1.41
   1   0  10    1.50    1.38
   1   0  11  189.80    7.55
   1   0  11  185.62    7.52
   1   0  12   -0.33    0.94
   1   0  13    2.48    0.66
  -1  -1  13   15.02    1.53
  -1  -1  13   15.88    1.56
  -1   1  13   19.05    1.65
  -1  -1  12   48.37    3.09
  -1   1  12   50.09    3.12
  -1   1  12   49.17    3.13
  -1  -1  12   48.29    3.09
  -1  -1  11   85.89    4.59
  -1   1  11   89.62    4.66
  -1   1  11   82.21    4.51
  -1  -1  11   83.09    4.53
  -1   1  10    7.28    1.33
  -1  -1  10    4.29    1.46
  -1  -1  10    5.69    2.54
  -1   1  10    6.55    1.61
  -1  -1  10    4.27    1.53
  -1   1  10    5.46    2.05
  -1  -1  10    3.92    2.07
  -1  -1   9   33.01    4.08
  -1   1   9   31.49    3.97
  -1  -1   9   28.76    2.50
  -1   1   9   31.94    2.60
  -1  -1   9   33.15    4.60
  -1   1   9   26.35    2.21
  -1  -1   9   30.26    2.54
  -1   1   8  267.34    9.53
  -1  -1   8  258.91   11.02
  -1   1   8  258.34   12.23
  -1  -1   8  281.71   12.75
   1   1  -8  261.54   12.56
   1  -1  -8  262.45   12.21
  -1   1   8  264.49    9.38
  -1  -1   8  270.78    9.46
  -1   1   8  271.74   13.27
  -1  -1   8  269.28   13.25
  -1  -1   8  257.27    9.64
   1  -1  -7  125.54    7.03
   1   1  -7  118.47    7.13
  -1   1   7  123.00    7.06
  -1  -1   7  124.07    7.29
  -1  -1   7  124.63    7.75
  -1   1   7  133.42    7.87
  -1  -1   6  331.64   13.39
  -1   1   6  325.02   13.13
   1  -1  -6  314.81   11.39
   1   1  -6  324.74   13.21
   1  -1  -6  350.80   13.16
   1   1  -6  339.72   11.43
   1  -1  -6  323.08   11.40
  -1   1   5   -0.21    1.23
  -1   1   5    2.98    1.34
   1  -1  -5   -0.21    1.04
  -1  -1   5    0.97    1.36
   1   1  -5    1.40    1.22
   1   1  -5    0.13    0.77
   1  -1  -5    1.49    0.80
   1  -1  -5    0.38    0.77
   1   1  -5   -0.09    0.54
  -1  -1   4   41.69    3.00
   1   1  -4   39.45    2.05
   1  -1  -4   41.09    2.34
   1   1  -4   42.90    2.45
   1  -1  -4   38.36    2.38
  -1  -1   4   40.25    2.87
   1  -1  -4   43.97    2.89
  -1   1   4   42.93    2.78
   1   1  -4   41.01    2.94
  -1   1   4   45.89    2.96
  -1  -1   4   38.09    2.83
   1   1  -3  193.66    6.68
   1  -1  -3  192.86    6.94
   1   1  -3  203.73    7.21
   1   1  -3  206.85    7.59
  -1  -1   3  194.34    7.50
   1  -1  -3  199.66    7.35
  -1   1   3  209.54    7.37
   1  -1  -2  870.06   25.63
   1   1  -2  822.07   25.37
   1   1  -2  848.94   25.92
   1  -1  -2  843.68   25.70
  -1   1   2  862.28   25.76
   1   1  -2  806.29   25.71
   1   1  -1  717.42   21.77
   1  -1  -1  741.29   21.91
  -1  -1   1  711.27   21.83
   1   1  -1  718.38   21.93
  -1   1   1  728.32   21.91
  -1   1   1  706.21   21.77
   1  -1   0  334.31   10.55
   1   1   0  321.82   10.55
   1  -1   0  338.57   10.58
  -1  -1   0  337.59   10.58
  -1  -1   0  336.56   10.03
  -1   1   0  332.79   10.02
  -1  -1  -1 1338.74   39.79
   1  -1   1 1297.08   39.73
   1   1   1 1278.06   39.73
   1  -1   1 1330.26   39.77
   1  -1   1 1322.37   39.24
   1   1   1 1294.95   39.37
   1   1   1 1332.38   39.08
  -1  -1  -2   41.50    2.36
  -1   1  -2   39.31    2.45
   1   1   2   39.94    2.20
   1   1   2   38.56    1.61
   1  -1   2   40.04    2.33
   1  -1   2   37.25    1.89
  -1  -1  -3  312.84   11.70
   1   1   3  305.32   11.61
   1  -1   3  323.08   11.71
  -1   1  -3  328.69   11.62
  -1  -1  -3  317.25   11.37
   1  -1   3  320.77   10.57
   1  -1   3  321.38   11.36
   1   1   3  312.09   11.10
   1   1   3  325.32   10.19
   1   1   4  193.62    8.76
   1  -1   4  207.09    8.85
  -1   1  -4  199.35    8.67
  -1  -1  -4  215.07    8.59
   1  -1   4  203.24    7.43
   1   1   4  216.99    8.30
   1   1   4  199.34    7.00
   1  -1   4  203.46    8.38
  -1   1  -5   32.43    2.06
  -1  -1  -5   35.38    2.39
   1   1   5   36.40    2.03
   1  -1   5   34.85    2.30
   1  -1   5   41.60    3.35
   1   1   5   34.22    2.98
   1   1   5   35.47    3.54
   1  -1   5   38.50    3.60
  -1  -1  -5   35.11    3.22
  -1   1  -5   30.14    3.21
   1  -1   6   21.34    1.84
   1  -1   6   21.91    2.80
   1   1   6   22.53    2.72
  -1   1  -6   23.88    3.23
  -1  -1  -6   22.23    3.00
   1  -1   6   22.30    3.13
   1   1   6   22.33    3.27
   1  -1   7  159.18    6.59
   1   1   7  153.74    6.59
   1  -1   7  178.96    9.01
   1   1   7  173.54    8.66
   1   1   7  162.98    6.55
   1  -1   7  170.56    6.60
  -1  -1  -7  165.92    9.21
  -1   1  -7  176.99    9.70
   1  -1   7  162.74    6.67
   1  -1   7  180.49    9.98
   1   1   7  168.70    9.72
   1  -1   7  173.44    6.80
   1  -1   8    9.30    1.56
   1   1   8    8.23    2.14
   1  -1   8   11.95    2.56
   1   1   8   11.20    1.74
   1  -1   8   12.33    1.61
   1   1   8   11.18    1.57
   1  -1   8   11.21    1.74
   1  -1   8   10.32    1.68
   1   1   8    9.70    3.09
   1  -1   8   10.83    3.09
   1  -1   9  272.16    9.57
   1   1   9  251.25    9.29
   1  -1   9  274.16   10.03
   1   1   9  266.57   10.07
   1   1   9  261.79    9.79
   1  -1   9  266.82   10.15
   1   1   9  261.93   10.12
   1  -1   9  267.43   10.22
   1  -1   9  283.03   14.52
   1   1   9  263.57   10.18
   1  -1   9  244.16   12.42
   1  -1  10   93.98    4.40
   1   1  10  114.45    5.33
   1  -1  10  109.13    5.25
   1   1  10  106.75    5.29
   1  -1  10  112.12    5.34
   1  -1  11  112.08    5.17
   1   1  11  111.69    5.17
   1  -1  11  112.47    5.20
   1   1  11  106.50    5.14
   1   1  12    4.77    1.18
   1  -1  12    5.10    1.14
   1  -1  13   -0.59    0.61
  -1  -2  13   25.76    1.88
  -1  -2  13   28.69    1.98
  -1  -2  12    9.39    1.62
  -1  -2  12    9.61    1.70
  -1  -2  11  116.25    5.57
  -1   2  11  110.47    5.00
  -1  -2  11  118.89    5.54
  -1  -2  10   25.25    3.75
  -1  -2  10   26.96    2.56
  -1  -2  10   28.36    4.46
  -1   2  10   29.18    2.37
  -1  -2  10   30.34    2.64
  -1  -2   9   21.63    3.49
  -1   2   9   24.67    3.50
  -1  -2   9   24.39    2.31
  -1  -2   9   26.12    4.19
  -1   2   9   20.98    2.03
  -1  -2   9   24.50    2.32
  -1   2   8  104.31    4.82
  -1  -2   8  116.55    7.99
  -1  -2   8  117.90    5.10
   1   2  -8  106.88    7.33
  -1   2   8  115.16    4.76
  -1  -2   8  117.63    7.49
  -1  -2   8  108.04    6.21
  -1   2   8  108.92    6.91
   1   2  -7  365.83   15.41
   1  -2  -7  374.22   14.87
  -1  -2   7  383.49   15.99
  -1   2   7  381.61   15.12
  -1  -2   7  368.38   15.40
   1  -2  -6  106.14    5.11
   1   2  -6  113.96    6.56
   1  -2  -6  116.66    6.09
   1   2  -6  118.44    5.02
   1  -2  -6  114.38    5.04
  -1   2   6  126.92    6.50
  -1  -2   6  119.62    6.60
   1  -2  -5   25.29    1.99
   1   2  -5   21.53    1.36
   1  -2  -5   24.74    2.35
  -1  -2   5   22.33    2.54
   1   2  -5   23.76    2.64
  -1   2   5   23.50    2.41
   1  -2  -5   21.87    1.87
   1   2  -5   24.89    1.90
  -1   2   5   25.20    2.50
   1  -2  -4    3.85    1.18
  -1   2   4    4.11    1.07
   1   2  -4    2.63    1.27
  -1  -2   4    1.85    1.14
  -1   2   4    2.68    1.15
   1   2  -4    3.08    0.58
   1  -2  -4    2.28    0.91
   1   2  -4    3.35    0.90
   1   2  -3 3598.79  103.66
   1  -2  -3 3501.61  104.27
   1   2  -3 3480.61  104.29
   1  -2  -3 3512.68  104.36
  -1   2   3 3473.56  104.37
  -1  -2   3 3376.24  104.83
  -1   2   3 3490.00  104.69
   1   2  -3 3529.36  104.88
   1   2  -2 1025.64   30.85
   1  -2  -2 1048.36   31.31
   1   2  -2 1021.74   31.34
  -1   2   2 1039.25   31.20
   1  -2  -2 1017.60   31.14
   1   2  -2 1033.49   31.58
  -1   2   1  296.94    9.47
  -1  -2   1  301.77    9.50
   1   2  -1  293.27    9.61
   1  -2   0 7370.38  218.38
  -1  -2   0 7431.66  218.43
   1  -2   0 7471.30  218.43
  -1  -2  -1  605.97   18.07
   1  -2   1  578.78   17.99
   1  -2   1  549.47   17.94
   1   2   1  576.79   17.50
   1  -2   1  559.58   17.63
   1   2   1  576.08   17.42
   1  -2   2  331.72   11.06
  -1  -2  -2  325.21   11.07
   1   2   2  332.09   10.44
   1  -2   2  321.97   10.40
   1   2   2  306.47    9.57
   1   2   2  323.20   10.44
  -1   2  -2  330.06   11.12
  -1  -2  -2  318.36   10.70
  -1  -2  -3   37.18    2.69
   1  -2   3   32.50    2.60
   1  -2   3   32.98    2.00
   1   2   3   32.28    1.45
   1  -2   3   32.41    2.49
   1   2   3   33.98    2.20
  -1   2  -3   32.78    2.59
  -1  -2  -3   31.34    2.25
   1  -2   4  495.63   17.18
   1  -2   4  482.32   15.73
   1   2   4  492.65   16.28
   1   2   4  452.26   14.77
   1  -2   4  496.54   16.83
  -1  -2  -4  493.40   16.72
  -1   2  -4  490.05   17.14
   1  -2   5 1333.17   41.84
   1   2   5 1379.89   41.25
   1  -2   5 1312.89   40.21
   1   2   5 1204.25   38.95
   1  -2   5 1377.08   42.60
  -1   2  -5 1377.69   42.48
  -1  -2  -5 1305.37   41.70
  -1  -2  -5 1382.84   40.50
   1  -2   6  336.60   13.47
   1  -2   6  311.73   11.56
   1   2   6  317.15   12.78
  -1  -2  -6  327.93   13.54
  -1   2  -6  336.23   14.14
   1  -2   6  327.29   14.15
  -1  -2  -7    0.81    1.37
  -1   2  -7    1.41    1.74
   1  -2   7    4.28    2.04
   1   2   7    1.32    1.30
   1   2   7    1.22    1.04
   1  -2   7    2.71    1.11
   1   2   7    4.30    1.03
   1  -2   7    4.49    1.02
   1  -2   7    0.48    2.08
   1  -2   7    1.30    1.01
   1  -2   7    1.90    1.02
   1   2   8   28.98    2.40
   1  -2   8   20.70    2.09
   1   2   8   19.37    2.78
   1  -2   8   17.27    3.10
   1   2   8   24.99    2.16
   1  -2   8   24.93    2.13
   1  -2   8   19.91    3.81
   1  -2   8   24.78    2.31
   1  -2   8   23.34    2.22
   1  -2   9   24.46    2.06
   1  -2   9   22.33    2.19
   1   2   9   25.24    2.48
   1  -2   9   23.20    3.51
   1   2   9   29.29    2.27
   1  -2   9   20.68    2.30
   1  -2   9   29.25    2.57
   1  -2   9   22.52    4.26
   1   2  10    0.53    1.20
   1  -2  10    0.51    0.80
   1  -2  10    0.36    1.25
   1  -2  10   -0.19    1.28
   1  -2  11    0.15    1.31
   1  -2  11    1.74    1.42
   1  -2  12   58.53    3.03
   1  -2  13   22.31    1.29
  -1  -3  13    0.39    0.88
  -1  -3  13   -0.70    0.88
  -1  -3  12   38.38    2.43
  -1  -3  12   45.92    2.62
  -1  -3  11   30.92    2.67
  -1   3  11   33.80    2.50
  -1  -3  11   34.24    2.77
  -1  -3  10  108.38    7.84
  -1  -3  10  110.32    8.66
  -1  -3  10  116.41    5.51
  -1   3  10  101.47    8.38
  -1   3  10  108.79    5.14
  -1  -3  10  115.51    5.50
  -1  -3   9   56.99    5.41
  -1   3   9   53.64    4.89
  -1  -3   9   49.76    5.61
  -1  -3   9   58.54    3.46
  -1   3   9   56.56    3.33
  -1  -3   9   51.60    3.37
  -1   3   8  169.90    6.88
  -1  -3   8  188.06    8.77
  -1   3   8  178.06    9.19
  -1  -3   8  176.05    9.83
   1   3  -8  168.94    9.78
  -1   3   8  180.54    6.71
  -1   3   8  171.53    7.00
  -1  -3   8  182.61    7.09
  -1  -3   8  180.05   10.25
   1  -3  -7   97.97    5.81
   1   3  -7   96.17    6.50
  -1  -3   7   87.76    6.19
  -1   3   7   95.18    5.89
  -1  -3   7   98.80    6.69
  -1   3   6   93.01    5.27
  -1  -3   6   87.49    5.54
   1  -3  -6   70.18    4.13
   1   3  -6   84.50    5.48
  -1   3   6   86.37    5.13
   1  -3  -6   88.41    4.93
   1  -3  -6   79.53    4.02
   1   3  -6   82.17    3.99
  -1   3   5 3306.44  100.30
  -1  -3   5 3279.92  100.83
   1  -3  -5 3312.55   99.51
   1   3  -5 3367.72   99.17
   1  -3  -5 3205.43   99.26
   1  -3  -5 3394.01   99.94
   1   3  -5 3315.60  100.87
  -1   3   5 3376.03  100.35
   1  -3  -4  847.16   27.20
   1   3  -4  845.25   25.96
   1   3  -4  903.99   27.08
   1   3  -4  881.30   28.18
   1  -3  -4  880.52   27.34
  -1   3   4  882.57   27.32
  -1   3   4  873.58   27.79
   1   3  -3  170.49    5.47
   1  -3  -3  171.41    6.36
   1   3  -3  170.22    6.26
   1  -3  -3  168.32    6.15
  -1   3   3  162.59    6.56
   1   3  -3  164.42    6.77
  -1   3   3  156.51    6.08
   1  -3  -2 9697.16  285.78
   1   3  -2 9799.56  286.01
  -1   3   2 9640.23  285.39
   1  -3  -2 9689.84  285.34
   1   3  -2 9742.33  285.69
  -1  -3   1  397.21   13.00
  -1   3   1  422.87   12.94
   1  -3   0  448.71   13.71
   1   3   0  446.01   13.68
   1  -3   0  426.61   13.65
   1  -3   1   71.72    3.26
  -1  -3  -1   77.06    3.32
   1  -3   1   81.06    3.34
   1   3   1   72.60    2.54
  -1   3  -1   81.24    3.45
   1  -3   1   81.51    3.20
   1   3   1   76.99    2.78
   1   3   1   80.38    2.95
  -1   3  -2 5607.25  168.72
  -1  -3  -2 5717.91  168.74
   1  -3   2 5679.60  168.66
   1   3   2 5611.41  167.55
  -1   3  -2 5755.30  168.82
  -1  -3  -2 5894.55  168.27
   1  -3   2 5643.34  168.14
   1   3   2 5771.54  168.09
   1   3   2 5641.27  167.89
   1  -3   3  500.89   15.66
  -1  -3  -3  507.47   15.11
  -1   3  -3  497.92   15.77
   1  -3   3  493.60   15.43
   1  -3   3  480.87   14.72
   1   3   3  482.78   14.70
   1   3   3  502.74   14.93
  -1   3  -4  431.45   13.33
   1  -3   4  457.46   15.72
  -1   3  -4  456.21   15.79
  -1  -3  -4  456.39   15.08
   1   3   4  389.58   12.86
   1   3   4  449.99   14.62
   1  -3   4  458.03   15.44
   1  -3   4  456.40   14.45
  -1  -3  -5  159.66    6.89
   1  -3   5  166.17    8.27
  -1  -3  -5  168.65    7.66
  -1   3  -5  162.78    8.19
   1   3   5  161.46    7.17
   1  -3   5  166.86    7.93
   1  -3   5  154.52    6.69
  -1  -3  -6  361.43   13.36
   1  -3   6  359.38   13.19
   1   3   6  368.21   14.09
   1  -3   6  389.35   15.12
  -1  -3  -6  383.87   14.83
  -1   3  -6  370.78   15.59
   1  -3   6  370.37   15.53
  -1   3  -7    2.91    1.80
   1  -3   7    1.12    0.98
   1   3   7    0.94    1.13
   1  -3   7    1.21    1.49
   1   3   7    0.77    0.98
   1  -3   7    3.96    1.05
   1   3   7    2.10    0.94
   1  -3   7    1.93    2.03
   1   3   7    0.88    0.99
   1  -3   7    0.73    1.06
   1  -3   7    0.72    1.00
   1   3   7    2.75    1.07
   1  -3   8    2.39    1.12
   1   3   8    1.05    1.26
   1  -3   8    0.92    1.79
   1   3   8    0.36    1.14
   1  -3   8    0.31    0.97
   1   3   8    0.63    0.93
   1  -3   8    1.20    1.23
   1  -3   8   -0.57    2.10
   1  -3   8    0.84    1.13
   1  -3   9   51.87    3.12
   1   3   9   50.85    3.43
   1  -3   9   54.33    5.38
   1   3   9   60.95    3.40
   1  -3   9   47.30    5.72
   1  -3   9   57.08    3.57
   1   3   9   49.44    5.81
   1  -3   9   50.33    3.39
   1  -3  10    1.87    0.97
   1  -3  10    1.47    1.32
   1  -3  10    1.79    1.32
   1   3  10    3.04    1.36
   1  -3  11    8.86    1.56
   1  -3  11    7.49    1.53
   1  -3  12    8.41    1.28
   1   3  13   15.23    1.05
   1  -3  13   16.21    1.08
  -1   4  13   46.66    2.53
  -1  -4  13   46.71    2.50
  -1   4  13   47.39    2.54
  -1  -4  13   45.57    2.49
  -1   4  12  112.64    3.93
  -1  -4  12  105.93    3.75
  -1  -4  12  114.58    3.87
  -1   4  12  116.18    3.91
  -1   4  11   56.21    3.24
  -1   4  11   57.38    3.57
  -1  -4  11   53.65    3.49
  -1   4  11   51.34    3.52
  -1  -4  11   60.71    3.63
  -1   4  10   26.24    2.26
  -1   4  10   20.06    4.04
  -1   4  10   25.91    2.48
  -1  -4  10   24.37    2.40
  -1  -4  10   23.02    4.13
  -1  -4  10   21.77    3.67
  -1  -4  10   24.64    2.40
  -1   4  10   21.51    2.29
  -1   4   9   12.33    1.67
  -1  -4   9    8.90    1.64
  -1  -4   9    8.69    1.63
  -1   4   9    9.28    3.01
  -1   4   9    8.45    1.64
  -1   4   9    8.43    1.58
  -1  -4   9   11.52    3.12
  -1   4   9    6.76    2.10
  -1  -4   9   14.42    3.08
  -1  -4   8    5.60    1.70
  -1  -4   8    7.85    2.31
  -1   4   8    4.02    1.71
  -1  -4   8    3.66    1.15
  -1   4   8    7.00    2.54
  -1   4   8    5.77    1.30
  -1  -4   8    3.48    2.19
  -1   4   8    5.50    1.03
  -1   4   8    4.35    1.19
   1   4  -8    3.88    1.91
  -1   4   7    4.73    1.50
   1   4  -7    3.68    1.91
   1  -4  -7    1.99    1.25
  -1  -4   7    2.36    1.58
  -1  -4   7    1.63    1.91
  -1   4   7    0.41    1.65
  -1   4   6  601.02   21.28
  -1  -4   6  623.10   22.18
   1  -4  -6  598.57   20.51
   1  -4  -6  601.46   20.00
   1   4  -6  600.51   22.13
  -1   4   6  640.74   21.54
   1  -4  -6  618.12   20.93
   1  -4  -5    3.34    1.17
   1   4  -5    3.89    1.08
   1  -4  -5    2.28    1.05
  -1   4   5    3.58    1.54
   1   4  -5    2.41    1.61
  -1   4   5    3.25    1.07
  -1   4   5    2.19    1.28
   1  -4  -4  527.78   17.06
  -1   4   4  507.55   17.35
   1   4  -4  538.43   17.88
   1  -4  -4  539.50   16.80
   1   4  -4  518.68   16.71
  -1  -4   3   44.92    2.90
   1  -4  -3   43.60    2.62
   1   4  -3   41.84    2.48
  -1   4   3   46.52    2.31
   1  -4  -3   49.19    2.38
   1   4  -3   44.68    2.96
  -1   4   3   44.09    2.78
   1  -4  -2  901.24   26.49
   1  -4  -2  867.97   25.76
   1   4  -2  817.32   26.60
  -1   4   2  837.55   25.79
   1   4  -2  844.02   26.27
  -1  -4   1  274.95    9.01
  -1   4   1  264.94    8.91
   1  -4   0  261.62    8.82
  -1  -4   0  268.88    8.69
   1  -4   0  271.88    8.70
   1  -4   0  267.95    8.67
   1   4   0  280.56    8.69
   1   4   0  270.07    8.66
   1  -4   0  262.97    8.85
   1  -4   1   74.98    3.09
   1  -4   1   84.42    3.48
   1  -4   1   78.10    3.42
   1   4   1   81.65    3.45
  -1  -4  -1   86.33    3.50
   1   4   1   82.72    3.45
  -1   4  -1   82.51    3.49
   1   4   1   81.60    2.82
   1  -4   1   81.82    3.46
   1   4   1   81.76    3.21
   1   4   2  725.65   22.65
  -1  -4  -2  725.29   23.13
  -1   4  -2  789.59   23.97
  -1  -4  -2  767.67   23.77
   1  -4   2  762.04   23.68
   1   4   2  741.78   23.66
  -1   4  -2  726.93   23.71
   1   4   2  744.37   22.80
   1  -4   2  762.00   23.40
   1   4   2  769.14   23.25
   1   4   3    1.52    0.58
  -1  -4  -3    0.26    0.71
  -1   4  -3    2.90    1.31
   1  -4   3   -0.18    1.05
   1   4   3    0.71    1.02
   1   4   3    0.42    0.58
   1  -4   3    0.39    0.80
   1   4   3    1.73    0.78
  -1   4  -4 1808.42   56.37
  -1   4  -4 2004.91   59.51
  -1  -4  -4 2031.18   58.48
   1   4   4 1974.71   59.26
   1  -4   4 1998.94   59.26
   1  -4   4 1938.44   59.00
   1   4   4 1952.23   57.89
   1  -4   4 1925.69   58.04
  -1  -4  -5  285.02   11.19
  -1   4  -5  309.67   12.80
  -1  -4  -5  298.50   11.72
   1  -4   5  283.32   12.43
   1   4   5  291.37   12.43
   1  -4   5  304.18   11.17
   1   4   5  317.42   11.35
   1  -4   5  298.05   12.27
  -1  -4  -6   19.76    2.14
   1   4   6   14.88    2.12
   1  -4   6   17.79    2.81
   1  -4   6   12.89    1.82
   1   4   6   18.51    3.02
   1  -4   6   14.49    2.79
  -1  -4  -6   14.71    2.25
  -1   4  -6   18.97    3.07
   1   4   7  152.92    6.36
   1  -4   7  147.79    6.08
   1   4   7  145.24    7.47
   1  -4   7  151.35    8.53
   1  -4   7  147.71    5.84
   1   4   7  157.75    6.23
   1  -4   7  162.94    6.21
   1   4   7  159.29    9.31
   1   4   7  144.23    6.15
   1  -4   7  145.29    8.96
   1  -4   7  139.90    6.13
   1   4   7  155.84    6.26
  -1   4  -7  145.31    9.15
   1  -4   7  144.88    6.15
   1   4   8   47.87    3.13
   1  -4   8   38.39    2.71
   1  -4   8   52.00    5.10
   1   4   8   41.58    2.81
   1  -4   8   45.47    3.03
   1   4   8   45.53    5.25
   1  -4   8   40.13    4.94
   1   4   8   44.25    3.00
   1   4   8   35.86    2.79
   1  -4   8   38.81    2.86
   1  -4   9  186.88    7.17
   1   4   9  174.14    7.52
   1  -4   9  178.05   10.22
   1   4   9  175.60    7.19
   1   4   9  183.18    7.52
   1  -4   9  167.79    7.40
   1   4   9  176.87   11.06
   1   4   9  179.75    7.54
   1  -4   9  175.04    7.53
   1  -4   9  189.18   11.39
   1   4  10    1.84    1.32
   1  -4  10   -0.73    1.35
   1  -4  10   -0.14    0.97
   1   4  10   -0.30    1.06
   1   4  10    0.90    1.31
   1  -4  10    0.71    1.27
   1   4  10    0.18    1.22
   1  -4  11   92.63    3.64
   1   4  11   96.83    3.76
   1   4  11   99.74    3.72
   1  -4  11   93.07    3.61
   1   4  12    9.42    1.33
   1  -4  12   13.02    1.41
  -1   5  13    5.15    1.03
  -1  -5  13    6.01    1.10
  -1  -5  13    4.70    0.95
  -1   5  13    3.63    0.95
  -1  -5  12    3.46    1.00
   1   5 -12    3.15    0.95
  -1  -5  12    1.95    1.23
  -1   5  12    5.19    1.38
  -1   5  12    3.89    1.28
  -1  -5  12    3.56    1.30
  -1   5  11    2.18    1.14
  -1  -5  11    5.21    1.57
  -1  -5  11    2.56    1.33
  -1   5  11    2.76    1.48
  -1   5  11    2.29    1.51
  -1   5  10    3.85    1.34
  -1  -5  10    2.17    1.32
  -1   5  10    4.79    1.50
  -1  -5  10   -0.62    2.28
  -1   5  10    4.19    1.55
  -1  -5  10    3.64    1.39
  -1   5  10    4.35    2.50
  -1  -5  10    4.34    2.34
  -1  -5   9   86.33    6.82
  -1   5   9   69.21    5.33
  -1   5   9   79.36    4.15
  -1  -5   9   57.89    6.07
  -1   5   9   66.49    6.40
  -1  -5   9   74.88    4.07
  -1   5   9   69.86    3.91
  -1  -5   9   72.03    4.03
  -1   5   9   73.52    4.04
  -1   5   8  199.68    7.91
  -1   5   8  217.24   10.09
  -1  -5   8  213.94   11.15
  -1  -5   8  194.98    9.69
   1   5  -8  182.12   10.85
  -1   5   8  205.02    7.52
  -1  -5   8  216.52    8.01
  -1   5   8  206.56    7.97
  -1   5   8  219.23   11.43
  -1  -5   8  229.36   11.62
  -1  -5   7   78.47    5.80
  -1   5   7   72.76    4.84
  -1  -5   7   68.83    4.91
   1  -5  -7   64.52    4.28
   1  -5  -7   68.90    4.50
   1   5  -7   71.94    5.70
  -1   5   7   74.82    5.67
  -1  -5   7   68.53    5.56
  -1   5   6   61.61    4.64
  -1   5   6   52.84    3.83
  -1  -5   6   47.97    4.21
   1  -5  -6   58.13    3.74
  -1   5   6   53.77    3.96
   1  -5  -6   52.18    3.51
   1   5  -6   49.28    4.32
   1  -5  -6   49.56    3.14
  -1   5   5  773.38   25.61
  -1   5   5  770.28   24.95
   1  -5  -5  789.25   24.86
  -1   5   5  784.02   25.26
   1   5  -5  724.91   25.77
   1  -5  -5  771.13   24.38
   1   5  -5  798.43   24.26
  -1  -5   4 1178.91   36.89
   1  -5  -4 1158.50   36.13
   1   5  -4 1210.50   35.76
   1  -5  -4 1170.80   35.51
   1   5  -4 1215.92   37.03
  -1   5   4 1159.64   36.41
  -1   5   4 1057.48   35.33
   1  -5  -3    3.25    1.13
   1   5  -3    0.67    0.79
  -1   5   3    0.44    0.89
  -1  -5   3    1.66    1.03
  -1  -5   3    1.13    0.95
  -1   5   3    1.07    0.53
   1   5  -3    1.50    1.19
   1  -5  -3    1.71    0.65
   1  -5  -2 1027.64   31.17
  -1   5   2 1006.33   30.26
   1   5  -2  998.00   30.96
  -1  -5   1  828.54   24.63
  -1   5   1  767.22   24.59
   1  -5   0 1032.36   30.61
  -1  -5   0 1003.40   30.37
   1   5   0 1000.01   30.28
   1  -5   0 1004.71   30.32
   1  -5   0  997.62   30.59
   1  -5   1   43.81    2.11
  -1   5  -1   49.52    2.43
   1  -5   1   48.82    2.44
   1  -5   1   44.42    2.34
   1   5   1   42.91    2.30
  -1  -5  -1   48.79    2.40
   1   5   1   47.11    2.38
  -1  -5  -1   46.87    1.66
   1   5   1   44.00    2.26
  -1   5  -2   47.33    2.96
   1   5   2   51.06    2.18
   1  -5   2   45.42    2.72
  -1   5  -2   45.87    2.78
   1   5   2   43.01    2.68
  -1  -5  -2   50.14    2.84
   1  -5   2   46.65    2.84
   1   5   2   49.07    2.05
   1  -5   2   43.14    2.60
   1   5   2   45.58    2.49
  -1  -5  -3   22.60    1.83
  -1   5  -3   23.36    2.38
   1   5   3   20.98    1.49
   1   5   3   24.39    2.23
   1  -5   3   23.02    2.22
   1   5   3   25.93    1.64
   1   5   3   23.59    2.01
   1  -5   3   23.01    1.99
  -1   5  -4  405.61   15.23
  -1  -5  -4  406.21   14.08
   1  -5   4  382.02   14.82
   1   5   4  410.19   14.95
   1  -5   4  403.61   14.09
   1   5   4  403.07   13.63
   1   5   4  408.15   14.25
   1  -5   4  399.18   14.79
  -1  -5  -5    3.71    1.16
  -1   5  -5    3.76    1.79
  -1  -5  -5    4.61    1.30
   1   5   5    3.74    1.75
   1  -5   5    0.62    1.39
   1  -5   5    5.60    1.87
   1  -5   5    3.90    1.27
   1   5   5    3.50    1.16
  -1  -5  -6  656.04   22.71
   1  -5   6  652.43   22.49
   1  -5   6  680.09   24.29
   1   5   6  690.48   22.66
   1  -5   6  681.76   24.66
   1   5   6  680.43   24.72
  -1  -5  -6  635.85   23.13
  -1   5  -6  663.22   24.93
   1   5   7   29.61    2.39
   1  -5   7   26.73    2.10
   1   5   7   26.79    1.94
   1  -5   7   32.61    3.81
   1   5   7   31.49    2.96
   1   5   7   28.03    2.26
   1  -5   7   30.20    2.08
   1  -5   7   31.22    4.13
   1   5   7   30.99    4.03
   1  -5   7   27.26    2.23
   1   5   7   26.90    2.24
   1  -5   7   31.49    2.31
   1   5   7   32.19    2.35
  -1   5  -7   28.41    4.03
   1   5   8  110.73    5.25
   1  -5   8  113.89    7.66
   1   5   8  106.91    4.99
   1  -5   8  101.29    7.87
   1   5   8   93.64    7.66
   1   5   8  107.79    5.13
   1  -5   8   96.36    4.95
   1   5   8  106.39    5.09
   1  -5   8  109.51    5.11
   1  -5   9   26.55    2.22
   1   5   9   27.74    2.62
   1  -5   9   23.46    3.70
   1   5   9   26.76    2.30
   1   5   9   31.57    2.59
   1  -5   9   30.36    2.58
   1   5   9   25.36    4.27
   1   5   9   27.65    2.54
   1  -5   9   25.13    4.20
   1  -5   9   31.28    2.64
   1  -5  10    0.54    1.35
   1   5  10    0.54    1.22
   1  -5  10    2.71    1.11
   1   5  10    0.74    1.01
   1  -5  10    1.75    1.35
   1   5  10    3.00    1.47
   1   5  10    2.40    1.42
   1  -5  11   25.05    2.09
   1   5  11   26.98    2.17
   1   5  11   28.63    2.21
   1  -5  11   30.68    2.26
   1  -5  12    4.37    1.08
   1   5  12    4.52    1.09
  -1  -6  13    6.44    1.08
  -1   6  13    4.55    1.03
  -1  -6  13    7.04    1.09
  -1   6  13    5.60    1.01
  -1  -6  12   12.28    1.42
   1   6 -12   12.60    1.34
  -1   6  12   12.96    1.44
  -1   6  12   16.79    1.77
  -1  -6  12   16.20    1.73
  -1   6  12   17.11    1.82
  -1  -6  12   14.94    1.78
  -1   6  11    1.92    1.19
  -1  -6  11    1.19    1.32
  -1   6  11    3.28    1.40
  -1  -6  11    1.68    1.28
  -1   6  11    2.37    1.34
  -1   6  10    0.54    1.08
  -1  -6  10   -2.44    2.25
  -1   6  10    1.46    1.28
  -1  -6  10    2.32    1.29
  -1  -6  10   -0.18    1.22
  -1   6  10   -0.54    1.20
  -1   6  10    0.62    1.99
  -1  -6  10    0.55    1.85
  -1  -6   9   85.46    6.95
  -1   6   9   82.24    4.30
  -1  -6   9   77.52    4.18
  -1  -6   9   90.02    7.23
  -1   6   9   75.41    6.73
  -1   6   9   80.65    4.25
  -1   6   9   82.18    4.31
  -1  -6   9   74.74    4.13
  -1   6   8  368.57   12.57
  -1  -6   8  343.44   14.63
  -1  -6   8  379.27   16.27
  -1   6   8  361.28   14.52
   1   6  -8  361.98   16.47
  -1  -6   8  349.30   12.44
  -1   6   8  350.09   12.48
  -1   6   8  350.38   11.95
  -1  -6   8  365.22   12.49
  -1  -6   8  356.51   16.17
  -1   6   8  350.69   12.45
  -1   6   8  415.91   16.94
  -1  -6   7   21.39    3.19
  -1  -6   7   16.75    2.60
   1  -6  -7   10.88    1.97
  -1   6   7   16.37    2.51
  -1   6   7   16.39    2.37
   1   6  -7   15.33    2.82
  -1  -6   7   17.74    1.62
  -1  -6   7   18.75    2.95
  -1   6   7   18.11    3.09
  -1   6   7   18.48    1.67
  -1   6   6   42.67    3.41
   1  -6  -6   38.69    3.19
   1   6  -6   41.82    4.04
   1  -6  -6   50.84    3.29
  -1   6   6   43.91    3.60
  -1   6   6   52.54    4.34
  -1  -6   6   46.23    4.17
   1  -6  -5   33.40    2.37
   1   6  -5   33.47    3.25
  -1   6   5   30.39    2.83
  -1   6   5   38.96    3.33
  -1   6   5   31.63    2.68
   1  -6  -5   31.25    2.71
  -1  -6   4  204.21    8.46
  -1   6   4  198.84    8.12
  -1   6   4  182.70    6.96
   1   6  -4  181.56    8.37
   1  -6  -4  195.66    7.10
   1   6  -4  195.54    7.52
  -1  -6   3 1834.18   54.86
   1  -6  -3 1752.89   54.49
   1  -6  -3 1825.10   53.32
  -1   6   3 1806.02   54.62
  -1  -6   3 1713.62   54.78
   1   6  -3 1783.10   54.94
  -1   6   3 1746.48   53.32
   1   6  -3 1838.76   54.19
  -1   6   2 2866.40   84.59
  -1  -6   2 2877.61   85.91
  -1  -6   2 2883.75   85.77
   1   6  -2 2839.61   85.53
  -1  -6   1  150.54    5.77
   1   6  -1  157.62    5.78
  -1   6   1  158.21    5.89
   1  -6   0 4029.18  116.62
   1  -6   0 3916.27  116.15
   1   6   0 3868.88  116.11
  -1   6   0 3934.24  116.42
  -1  -6   0 3923.97  116.31
   1  -6   0 3995.65  116.59
   1   6   1 1145.15   34.87
   1   6   1 1193.42   34.89
   1  -6   1 1123.73   34.87
   1  -6   1 1129.48   34.85
  -1   6  -1 1154.73   34.95
  -1  -6  -1 1131.12   34.90
   1  -6   1 1187.29   34.74
   1   6   1 1164.73   35.02
  -1  -6  -1 1134.65   34.18
  -1  -6  -2  122.43    4.83
  -1   6  -2  121.58    4.84
   1  -6   2  117.46    4.70
   1   6   2  119.98    4.76
   1   6   2  115.02    4.07
   1   6   2  119.19    4.62
   1  -6   2  116.37    4.79
   1  -6   2  122.31    5.04
   1   6   3    1.79    1.09
   1  -6   3    6.22    1.37
  -1  -6  -3    2.10    0.82
   1   6   3    2.85    0.69
  -1   6  -3    3.41    1.51
   1  -6   3    2.22    1.07
   1   6   3    2.57    1.06
   1   6   3    2.78    0.58
   1  -6   4  625.87   21.96
   1   6   4  645.86   22.05
  -1   6  -4  645.29   22.47
  -1  -6  -4  672.42   21.13
   1   6   4  643.83   20.49
   1  -6   4  635.36   21.36
   1   6   4  605.48   20.42
   1   6   4  680.41   21.56
  -1  -6  -5  100.38    5.42
   1   6   5  109.63    6.28
   1  -6   5  104.72    6.22
  -1   6  -5  100.30    6.43
  -1  -6  -5  112.60    5.48
   1  -6   5  100.18    5.34
   1   6   5  104.89    4.93
   1  -6   5   96.19    6.08
  -1  -6  -6  152.25    7.35
   1   6   6  152.52    6.88
   1  -6   6  159.93    8.46
   1  -6   6  147.08    7.14
  -1   6  -6  143.53    8.62
  -1  -6  -6  152.55    7.44
   1  -6   6  143.83    8.33
   1   6   6  160.90    8.63
   1   6   7   20.85    2.09
   1   6   7   18.04    1.65
   1   6   7   19.43    1.90
   1  -6   7   19.63    1.71
   1  -6   7   16.81    2.97
   1  -6   7   16.07    2.18
  -1   6  -7   18.09    3.36
   1   6   7   22.02    1.96
   1  -6   7   21.38    1.94
   1  -6   7   21.57    3.52
   1   6   7   16.45    3.16
   1   6   7   19.54    1.86
   1  -6   7   21.59    1.97
   1  -6   8   17.63    2.00
   1  -6   8   16.51    3.33
   1  -6   8   16.81    1.64
   1   6   8   12.24    1.88
   1   6   8   15.70    1.87
   1   6   8   14.78    1.87
   1   6   8   10.96    1.74
   1   6   8   14.69    3.24
   1  -6   8   10.07    3.09
   1  -6   8   16.95    1.97
   1  -6   9   25.27    2.21
   1   6   9   20.75    2.30
   1  -6   9   19.34    3.41
   1   6   9   17.81    2.00
   1  -6   9   20.38    2.15
   1   6   9   21.32    2.31
   1   6   9   21.65    2.36
   1  -6   9   27.44    2.48
   1   6   9   16.55    3.74
   1  -6   9   18.80    3.74
   1   6  10   11.77    1.82
   1  -6  10   16.41    2.04
   1  -6  10   13.74    1.61
   1   6  10   13.32    1.63
   1   6  10   14.60    1.93
   1  -6  10   14.94    1.91
   1   6  10   12.52    1.87
   1  -6  11    3.94    1.32
   1   6  11    7.54    1.43
   1  -6  11    6.15    1.45
   1   6  11    5.65    1.35
   1  -6  12    0.78    0.95
   1   6  12   -0.98    0.89
  -1   7  13   13.47    1.31
  -1  -7  13   10.41    1.19
  -1  -7  13   11.75    1.19
  -1   7  13   10.63    1.19
  -1  -7  12  160.66    5.98
  -1   7  12  144.67    5.87
  -1  -7  12  161.98    6.26
  -1   7  12  158.64    6.26
  -1  -7  12  162.53    6.23
  -1   7  12  161.85    6.22
  -1   7  11   35.31    2.65
  -1   7  11   39.10    2.83
  -1  -7  11   40.09    2.80
  -1  -7  11   34.61    2.67
  -1   7  11   31.49    2.60
  -1   7  10    0.73    1.24
  -1   7  10    0.18    1.19
  -1  -7  10   -0.60    2.02
  -1   7  10    1.21    2.04
  -1   7  10   -0.18    1.19
  -1  -7  10   -0.70    1.22
  -1  -7  10    0.35    1.18
  -1  -7  10    0.56    1.95
  -1   7   9    4.45    1.38
  -1  -7   9    6.56    2.69
  -1  -7   9    4.69    1.37
  -1   7   9    3.40    1.28
  -1  -7   9    2.26    2.33
  -1   7   9    3.22    1.30
  -1   7   9    4.57    2.36
  -1  -7   9    3.85    1.25
  -1  -7   8   19.20    3.59
  -1   7   8   16.95    2.40
  -1  -7   8   13.58    2.53
  -1  -7   8   16.46    1.82
  -1   7   8   12.93    3.03
  -1  -7   8   16.23    3.25
  -1  -7   8   12.97    1.64
  -1   7   8   16.11    1.76
  -1   7   8   14.16    1.71
  -1   7   8   14.34    1.41
  -1   7   8   16.04    1.83
   1  -7  -7   37.09    3.41
  -1   7   7   35.66    3.24
  -1  -7   7   37.58    4.16
  -1  -7   7   39.42    3.73
  -1   7   7   37.40    2.47
   1   7  -7   42.15    4.50
  -1   7   7   38.71    3.68
  -1   7   7   37.05    2.35
  -1  -7   7   36.44    2.34
  -1   7   7   37.46    4.08
  -1  -7   7   35.43    4.00
   1  -7  -6  600.49   21.07
  -1   7   6  607.09   21.40
   1  -7  -6  611.29   20.07
   1   7  -6  572.42   22.26
  -1  -7   6  620.44   22.02
  -1   7   6  627.30   22.09
  -1   7   6  588.59   20.71
  -1   7   5  375.72   14.29
   1   7  -5  403.74   15.28
   1  -7  -5  388.19   13.08
   1  -7  -5  377.74   14.13
  -1   7   5  405.91   14.89
  -1   7   5  366.35   13.68
  -1  -7   5  401.04   15.01
  -1   7   4    3.18    1.29
  -1   7   4    2.87    0.63
   1   7  -4    1.44    1.24
  -1  -7   4    1.58    1.33
   1  -7  -4    2.93    0.76
   1  -7  -4    3.08    1.24
  -1   7   3  258.99    8.50
  -1  -7   3  267.26   10.16
   1  -7  -3  274.38    9.99
  -1  -7   3  288.95   10.24
  -1   7   2  289.42    9.08
  -1  -7   2  307.33   10.63
  -1  -7   2  313.65   10.46
  -1  -7   1   67.36    3.18
   1   7  -1   69.16    3.18
  -1   7   1   61.40    3.23
  -1  -7   1   64.36    2.94
   1  -7   0 1519.93   46.90
  -1  -7   0 1571.46   46.56
  -1   7   0 1593.92   46.69
   1  -7   0 1564.75   46.31
   1   7   0 1584.06   46.28
   1  -7   0 1587.29   46.88
  -1  -7   0 1516.14   46.62
  -1  -7   0 1516.16   46.06
   1  -7   1    0.96    0.57
  -1   7  -1    0.60    0.88
  -1  -7  -1    1.31    0.45
  -1  -7  -1    1.21    0.66
   1  -7   1    1.15    0.69
   1   7   1    2.24    0.68
   1  -7   1    1.56    0.70
  -1   7  -1    1.60    0.67
  -1  -7  -1    1.72    0.50
   1   7   1    1.38    0.77
   1  -7   1    1.92    0.89
  -1   7  -2 1656.22   49.16
   1  -7   2 1708.66   49.10
  -1  -7  -2 1659.77   49.14
   1   7   2 1659.80   49.08
   1  -7   2 1637.58   49.50
   1   7   2 1694.82   49.13
   1   7   2 1543.75   47.58
   1  -7   2 1640.66   49.34
  -1  -7  -3   58.77    2.94
   1   7   3   59.87    2.88
  -1   7  -3   58.94    3.97
   1  -7   3   52.77    3.42
   1   7   3   66.28    3.68
   1  -7   3   61.07    3.80
   1   7   3   58.48    3.42
   1   7   3   54.42    2.46
   1  -7   3   59.24    3.48
   1   7   4  133.10    5.49
  -1   7  -4  141.19    7.23
  -1  -7  -4  137.35    5.82
   1  -7   4  149.48    6.87
   1   7   4  127.11    6.60
   1   7   4  136.53    6.33
   1   7   4  133.16    5.31
   1  -7   4  136.53    6.34
  -1  -7  -5    4.57    1.50
   1  -7   5    8.62    1.74
   1  -7   5    2.85    1.64
   1   7   5    5.06    1.00
  -1  -7  -5    4.70    1.27
  -1   7  -5    7.36    2.04
   1  -7   5    5.90    1.88
   1   7   5    7.84    2.11
  -1  -7  -6   20.90    2.58
   1   7   6   22.02    1.89
   1  -7   6   24.56    2.63
   1  -7   6   21.20    3.02
   1   7   6   16.59    1.91
  -1   7  -6   24.56    3.70
   1  -7   6   19.58    3.13
   1   7   6   29.28    3.54
   1   7   7   73.45    3.66
   1   7   7   73.78    4.06
   1  -7   7   71.44    4.81
   1  -7   7   77.44    6.09
   1   7   7   75.48    3.93
   1  -7   7   80.17    3.79
  -1   7  -7   71.19    6.47
   1  -7   7   79.42    3.93
   1   7   7   77.41    3.91
   1   7   7   77.79    3.95
   1   7   7   78.32    6.40
   1  -7   7   95.64    6.76
   1  -7   7   78.80    3.93
   1   7   8  435.36   15.14
   1  -7   8  442.77   18.72
   1   7   8  418.35   14.77
   1  -7   8  420.10   14.36
   1  -7   8  426.68   14.81
   1   7   8  450.51   14.93
   1   7   8  436.91   14.93
   1  -7   8  425.09   14.85
   1   7   8  450.69   19.31
   1  -7   8  413.24   18.88
   1  -7   9  147.57    6.23
   1   7   9  139.44    6.53
   1  -7   9  133.62    9.04
   1   7   9  144.99    6.22
   1   7   9  149.19    6.41
   1  -7   9  141.48    6.31
   1  -7   9  136.63    6.35
   1   7   9  149.28    6.48
   1   7   9  142.37    9.71
   1  -7   9  143.00    9.75
   1  -7  10   83.12    4.11
   1   7  10   80.01    4.05
   1   7  10   80.61    4.32
   1  -7  10   89.64    4.49
   1  -7  10   81.39    4.39
   1   7  10   86.56    4.48
   1   7  10   79.68    4.43
   1  -7  11   30.66    2.09
   1   7  11   30.72    2.36
   1  -7  11   31.67    2.37
   1  -7  11   32.30    2.42
   1   7  11   34.06    2.49
   1   7  12    0.75    0.87
   1  -7  12    0.74    0.81
  -1   8  13    0.31    0.73
  -1  -8  13   -0.08    0.72
  -1   8  13   -0.08    0.75
  -1  -8  13    0.08    0.71
  -1  -8  12   10.98    1.35
  -1   8  12    7.61    1.26
  -1   8  12    8.48    1.43
  -1  -8  12    9.58    1.44
  -1   8  12    7.86    1.37
  -1  -8  12    9.00    1.43
  -1   8  11    5.12    1.43
  -1   8  11    4.19    1.35
  -1   8  11    2.81    1.40
  -1  -8  11    3.72    1.31
  -1  -8  11    4.77    1.32
  -1   8  10   15.23    2.02
  -1  -8  10   10.34    1.73
  -1  -8  10   15.32    3.37
  -1   8  10   12.40    1.80
  -1   8  10   13.11    1.85
  -1  -8  10   15.98    1.95
  -1   8  10   10.76    2.91
  -1  -8  10    6.23    2.62
  -1   8   9  222.36    8.50
  -1   8   9  205.76    8.25
  -1   8   9  213.95   11.91
  -1  -8   9  201.59   11.68
  -1  -8   9  208.18    8.22
  -1   8   9  208.24    8.25
  -1  -8   9  211.09    8.24
  -1  -8   9  203.32   10.37
  -1  -8   9  203.14   11.60
  -1   8   8  301.17   10.48
  -1  -8   8  290.67   12.86
  -1  -8   8  290.60   13.95
  -1   8   8  273.29   10.15
  -1  -8   8  314.55   14.11
  -1  -8   8  267.60   10.06
  -1   8   8  298.27   13.92
  -1   8   8  277.59   10.19
  -1  -8   8  274.35   10.14
   1  -8  -7   10.86    2.05
  -1   8   7    8.52    1.38
  -1  -8   7    9.77    1.29
  -1   8   7    8.10    1.22
  -1   8   7   12.75    2.68
  -1  -8   7   10.57    2.62
  -1   8   7    9.73    1.79
  -1   8   7    8.07    2.04
   1   8  -7   12.19    2.87
  -1  -8   7   11.80    2.40
   1  -8  -6   98.15    5.59
  -1  -8   6   84.72    5.73
  -1   8   6   98.52    5.99
   1   8  -6   92.91    6.29
  -1   8   6   93.17    5.57
  -1   8   6   92.34    5.03
  -1   8   6   93.55    5.99
  -1  -8   6   81.63    5.51
   1  -8  -5   70.78    4.38
   1   8  -5   58.66    4.69
   1  -8  -5   68.28    3.22
  -1   8   5   66.35    4.35
  -1   8   5   65.29    4.56
  -1  -8   5   66.53    4.76
  -1   8   5   65.08    3.76
   1  -8  -4  210.46    8.74
   1   8  -4  212.88    9.27
   1  -8  -4  208.75    7.13
  -1   8   4  212.22    8.79
  -1  -8   4  216.23    9.10
  -1  -8   3  161.08    5.27
   1  -8  -3  173.14    7.11
   1  -8  -2  870.10   28.08
  -1  -8   2  885.10   28.09
   1   8  -2  904.66   28.11
  -1   8   2  862.91   28.11
  -1  -8   2  912.15   27.92
   1   8  -1  571.50   18.41
  -1   8   1  585.97   17.59
  -1  -8   1  576.00   18.45
  -1   8   1  548.75   18.63
  -1  -8   1  586.76   18.17
   1  -8   0   16.55    1.51
   1  -8   0   15.46    1.03
   1   8   0   16.26    1.01
  -1   8   0   14.85    1.33
  -1  -8   0   16.48    1.25
  -1  -8   0   15.40    0.93
   1  -8   0   14.08    1.41
  -1  -8   0   18.19    1.40
   1  -8   1   18.04    1.38
  -1   8  -1   19.70    1.40
  -1  -8  -1   19.27    1.40
   1   8   1   17.76    1.32
   1  -8   1   16.97    1.33
  -1   8  -1   16.95    1.70
  -1  -8  -1   17.57    1.12
   1   8   1   20.85    1.76
  -1  -8  -1   17.70    1.17
   1  -8   1   18.30    1.70
   1   8   2   36.70    2.39
   1  -8   2   41.44    2.50
  -1  -8  -2   36.95    2.44
  -1   8  -2   40.41    2.49
   1  -8   2   36.43    1.83
   1  -8   2   37.86    2.74
   1  -8   2   35.27    2.61
   1   8   2   36.08    2.54
   1  -8   3  261.92    9.84
   1   8   3  253.85    9.83
   1   8   3  265.68    9.08
  -1  -8  -3  266.73    8.90
   1  -8   3  262.53   10.26
   1  -8   3  247.27    9.87
   1   8   3  268.37    9.85
   1   8   3  249.07    8.22
  -1  -8  -4  268.54   10.44
   1   8   4  262.51   10.54
   1  -8   4  256.25   10.41
  -1  -8  -4  252.63    9.26
  -1   8  -4  254.49   11.11
   1   8   4  255.83    9.21
   1   8   4  255.34   10.14
   1   8   4  250.76    8.68
   1  -8   4  247.09   10.16
  -1  -8  -5   10.33    1.98
   1  -8   5   13.34    2.06
   1   8   5   11.69    1.31
   1  -8   5   15.56    2.40
   1   8   5   12.26    2.30
  -1   8  -5   12.97    2.54
  -1  -8  -5   10.71    1.58
  -1  -8  -6  281.86   11.67
   1   8   6  272.51    9.84
   1  -8   6  268.03   12.45
   1  -8   6  275.98   11.41
   1   8   6  269.29    9.70
  -1   8  -6  263.07   12.97
   1  -8   6  257.18   12.25
   1   8   6  283.89   12.63
   1   8   7  598.66   19.46
   1   8   7  558.65   18.79
   1  -8   7  608.49   23.11
   1  -8   7  548.06   20.76
   1   8   7  597.55   19.20
   1  -8   7  576.60   18.87
   1  -8   7  585.35   19.05
   1   8   7  572.51   19.01
   1   8   7  580.80   19.07
   1   8   7  628.28   23.32
   1  -8   7  596.38   23.09
   1  -8   7  589.63   19.09
   1   8   8   45.05    3.22
   1  -8   8   43.02    2.72
   1   8   8   42.83    3.00
   1   8   8   45.61    3.04
   1  -8   8   47.63    3.07
   1  -8   8   44.61    5.18
   1   8   8   40.97    2.97
   1   8   8   52.45    5.48
   1  -8   8   45.43    3.02
   1  -8   8   43.08    4.98
   1  -8   9    5.86    1.46
   1   8   9    7.39    1.61
   1   8   9    5.38    2.40
   1  -8   9    4.12    2.31
   1  -8   9    6.49    1.43
   1  -8   9    3.81    2.25
   1   8   9    5.72    1.66
   1   8   9    6.73    1.41
   1   8   9    5.10    1.45
   1  -8   9    4.33    1.36
   1  -8  10    6.89    1.50
   1   8  10    5.63    1.51
   1  -8  10    6.35    1.40
   1   8  10    6.00    1.36
   1  -8  10    8.20    1.56
   1   8  10    6.83    1.51
   1   8  10    4.93    1.59
   1  -8  11    1.37    0.97
   1  -8  11    0.13    1.00
   1   8  11    0.68    1.11
   1  -8  11    0.68    1.05
   1   8  11    2.20    1.17
   1   8  11    2.21    1.24
   1   8  12   15.08    1.41
   1  -8  12   17.84    1.43
  -1   9  13   67.60    2.85
  -1  -9  13   65.39    2.83
  -1  -9  12  115.17    4.80
  -1   9  12  116.20    4.87
  -1  -9  12  110.50    4.85
  -1   9  12  115.41    4.92
  -1  -9  12  119.76    4.92
  -1   9  12  118.73    4.94
   1   9 -11    1.66    0.98
  -1   9  11    2.40    1.28
  -1  -9  11    3.23    1.25
  -1  -9  11    1.25    1.22
  -1   9  11    2.50    1.21
  -1   9  11    2.66    1.25
  -1   9  10   14.13    1.95
  -1  -9  10   11.41    1.67
  -1   9  10    9.37    2.70
  -1   9  10   11.64    1.68
  -1  -9  10   12.69    3.21
  -1  -9  10   11.46    1.75
  -1   9  10   11.66    1.72
  -1  -9  10   10.85    3.10
  -1   9   9   57.62    3.48
  -1   9   9   44.77    3.09
  -1  -9   9   52.50    3.20
  -1   9   9   46.05    5.29
  -1  -9   9   39.28    4.95
  -1  -9   9   47.92    3.09
  -1   9   9   53.80    3.23
  -1  -9   9   47.59    4.58
  -1  -9   9   40.06    4.99
  -1   9   8   63.18    3.70
  -1  -9   8   60.53    5.86
  -1  -9   8   58.54    5.08
  -1   9   8   66.52    5.84
  -1  -9   8   79.20    6.21
  -1   9   8   68.88    3.63
  -1  -9   8   63.41    3.49
  -1  -9   8   69.54    3.60
  -1   9   8   68.47    3.62
   1  -9  -7   14.30    2.39
  -1   9   7   13.15    1.62
  -1  -9   7   15.77    1.53
  -1  -9   7   15.00    2.78
  -1   9   7   16.02    2.72
  -1   9   7   12.88    1.48
   1   9  -7   16.00    3.20
  -1   9   7   11.28    2.23
  -1   9   7   16.67    2.13
  -1  -9   7   14.17    2.58
   1  -9  -6   80.69    5.36
  -1  -9   6   93.72    5.89
  -1   9   6   93.88    5.82
   1   9  -6   87.99    6.20
  -1   9   6   94.08    5.68
  -1  -9   6   97.83    6.32
  -1   9   6   94.68    4.92
  -1   9   6   77.82    5.73
  -1  -9   6  105.39    6.15
   1  -9  -5 1516.16   46.26
  -1   9   5 1460.84   46.09
   1  -9  -5 1410.82   43.68
   1   9  -5 1449.14   47.05
  -1   9   5 1416.18   44.87
  -1  -9   5 1517.87   46.85
  -1   9   5 1504.57   46.71
   1  -9  -4  412.66   15.31
  -1   9   4  424.50   15.28
  -1  -9   4  434.60   15.62
   1  -9  -3  488.55   16.30
  -1  -9   3  460.20   14.20
  -1  -9   3  464.22   16.18
   1  -9  -2 1701.80   52.46
  -1  -9   2 1712.05   52.37
   1   9  -2 1689.25   52.36
  -1  -9   2 1728.92   52.11
  -1   9   2 1717.63   52.50
   1   9  -1 5172.17  153.78
  -1  -9   1 5111.34  153.77
  -1   9   1 5194.02  152.84
  -1   9   1 5214.72  154.19
  -1  -9   1 5268.35  153.45
  -1  -9   1 5144.28  153.95
   1  -9   0 1401.53   42.30
   1  -9   0 1386.02   41.28
   1   9   0 1392.60   41.23
  -1   9   0 1378.26   41.91
  -1  -9   0 1401.61   41.78
   1  -9   0 1369.02   42.12
   1  -9   0 1406.21   42.49
  -1  -9   0 1366.43   41.19
  -1  -9   0 1376.61   42.01
   1  -9   1 1299.86   40.17
  -1   9  -1 1344.21   40.04
  -1  -9  -1 1289.46   39.95
   1  -9   1 1269.58   39.89
   1   9   1 1324.20   39.94
  -1  -9  -1 1333.18   39.63
  -1   9  -1 1356.15   40.77
  -1  -9  -1 1347.17   39.82
   1  -9   1 1324.77   40.74
   1   9   1 1364.37   40.78
   1  -9   2    1.51    0.53
  -1   9  -2    0.95    0.69
  -1  -9  -2    1.98    0.87
   1  -9   2    1.01    0.79
   1   9   2    2.28    0.77
  -1   9  -2    1.70    1.26
   1   9   2    1.41    1.00
   1  -9   2    2.12    1.11
   1  -9   2    1.05    1.01
   1   9   3  154.01    6.18
   1  -9   3  159.79    6.22
  -1  -9  -3  157.16    5.07
   1   9   3  159.85    5.56
   1   9   3  159.92    6.32
   1  -9   3  167.29    6.59
   1  -9   3  164.59    6.76
  -1  -9  -4   48.33    3.62
   1   9   4   45.40    3.47
   1  -9   4   45.90    3.48
  -1   9  -4   36.05    3.62
  -1  -9  -4   44.03    2.55
   1   9   4   38.02    2.51
   1   9   4   40.90    2.02
   1  -9   4   43.52    3.68
   1   9   4   44.45    3.33
   1  -9   4   41.90    3.37
  -1  -9  -5  380.14   14.57
   1  -9   5  387.29   14.45
   1   9   5  390.64   14.50
   1   9   5  380.74   14.94
   1  -9   5  378.36   14.80
   1   9   5  360.77   12.95
  -1  -9  -5  346.75   12.92
  -1   9  -5  377.86   15.73
  -1  -9  -6   16.93    2.57
   1   9   6   16.86    1.78
   1  -9   6   14.37    2.77
   1  -9   6   12.32    2.12
   1   9   6   17.73    1.76
   1  -9   6   16.70    1.61
   1  -9   6   13.59    1.49
   1   9   6   13.85    2.74
   1  -9   6   21.50    3.13
   1   9   6   15.05    1.56
   1   9   6   14.13    1.52
  -1   9  -6   17.46    3.46
  -1  -9  -7  395.71   15.92
   1   9   7  390.27   13.46
   1   9   7  400.34   14.00
   1   9   7  416.58   13.85
   1  -9   7  377.43   15.45
   1  -9   7  397.88   17.32
   1  -9   7  395.01   13.57
   1   9   7  401.68   13.61
   1  -9   7  399.38   17.17
   1   9   7  393.02   13.61
   1  -9   7  399.21   13.59
   1   9   7  401.04   17.26
   1   9   8    4.93    1.32
   1  -9   8    7.44    1.51
   1  -9   8    5.91    2.55
   1  -9   8    5.40    1.18
   1   9   8    1.39    1.24
   1   9   8    3.58    1.26
   1   9   8    6.64    2.58
   1   9   8    2.18    1.26
   1  -9   8    4.47    1.31
   1  -9   8    3.81    2.40
   1  -9   9   20.26    2.15
   1   9   9   23.07    2.48
   1  -9   9   24.34    3.88
   1   9   9   23.34    2.25
   1  -9   9   24.63    2.33
   1   9   9   27.79    2.40
   1  -9   9   24.04    2.34
   1  -9   9   19.06    3.66
   1   9   9   25.33    2.37
   1   9   9   21.12    3.83
   1  -9  10   54.00    2.83
   1   9  10   50.91    2.63
   1  -9  10   53.47    2.88
   1   9  10   53.26    2.87
   1  -9  10   51.74    2.85
   1   9  10   56.91    3.02
   1   9  10   56.94    3.20
   1  -9  11    3.46    0.99
   1  -9  11    1.91    1.03
   1   9  11    0.52    1.02
   1   9  11   -0.13    0.99
   1   9  11    0.74    1.10
   1  -9  12    0.24    0.75
   1   9  12   -1.21    0.77
  -1  10  13   61.90    1.84
  -1 -10  13   77.19    2.05
  -1 -10  12   38.40    2.39
  -1  10  12   37.77    2.40
  -1 -10  12   37.49    2.35
  -1  10  12   42.91    2.52
  -1 -10  12   39.48    2.40
  -1  10  12   40.11    2.44
   1  10 -11   16.32    1.70
  -1  10  11   18.78    2.14
  -1  10  11   18.60    1.93
  -1 -10  11   17.40    1.91
  -1  10  11   19.55    1.95
  -1 -10  11   17.72    1.90
  -1  10  10    0.76    1.30
  -1 -10  10   -2.30    2.19
  -1 -10  10    0.56    1.89
  -1  10  10    1.02    1.23
  -1 -10  10    0.33    1.11
  -1 -10  10    0.33    1.18
  -1  10  10   -1.72    1.99
  -1  10  10    1.00    1.12
  -1 -10   9   83.76    6.19
  -1 -10   9   75.36    6.84
  -1  10   9   85.52    4.58
  -1  10   9   82.74    4.29
  -1 -10   9   90.39    4.34
  -1 -10   9   81.56    4.21
  -1  10   9   89.20    4.37
  -1  10   9   69.27    6.49
  -1 -10   9   74.61    6.60
  -1 -10   8  170.10    9.34
  -1  10   8  169.11    7.10
  -1  10   8  177.56    6.89
  -1 -10   8  160.15    6.72
  -1 -10   8  172.81    6.81
  -1  10   8  187.40   10.17
  -1 -10   8  175.91    9.93
  -1  10   8  169.24    6.81
   1 -10  -7  337.94   14.49
  -1 -10   7  356.13   15.07
  -1  10   7  375.99   12.52
  -1  10   7  361.21   14.63
   1  10  -7  343.53   16.00
  -1  10   7  350.09   12.07
  -1  10   7  348.66   15.17
  -1 -10   7  355.78   15.17
  -1 -10   7  357.68   12.07
   1 -10  -6   67.27    4.81
   1  10  -6   73.38    5.70
  -1  10   6   74.63    4.99
  -1 -10   6   76.63    5.11
  -1  10   6   73.70    5.08
  -1  10   6   74.99    5.45
  -1  10   6   70.00    4.04
  -1 -10   6   65.16    5.27
  -1 -10   6   64.91    4.95
   1 -10  -5   -0.28    1.30
  -1 -10   5    1.56    1.61
  -1  10   5    1.32    0.78
   1  10  -5    0.34    1.71
  -1  10   5    0.54    1.23
  -1  10   5    1.54    1.38
  -1 -10   5    0.76    1.16
  -1  10   5    1.23    1.68
  -1 -10   5    1.17    1.44
  -1  10   4 1755.98   53.70
   1 -10  -4 1676.57   53.73
  -1 -10   4 1724.93   53.95
   1  10  -3   23.15    2.51
  -1 -10   3   24.68    1.29
   1 -10  -3   27.43    2.56
  -1 -10   3   24.80    2.41
  -1 -10   2   86.03    4.28
   1  10  -2   79.34    4.27
   1 -10  -2   78.19    4.26
  -1  10   2   84.34    4.39
  -1 -10   2   75.23    3.94
   1  10  -1 1170.26   35.19
  -1 -10   1 1111.68   35.13
  -1  10   1 1149.86   34.20
  -1  10   1 1137.96   35.66
  -1 -10   1 1124.04   34.77
  -1 -10   1 1135.71   35.41
   1 -10   0  497.24   16.29
  -1 -10   0  507.43   15.73
  -1  10   0  503.85   15.89
   1  10   0  496.63   15.02
   1 -10   0  491.33   15.09
   1 -10   0  479.27   16.47
   1 -10   0  485.01   16.05
  -1 -10   0  506.36   16.06
  -1 -10   0  482.35   15.11
   1 -10   1  183.50    6.66
  -1  10  -1  176.40    7.07
  -1 -10  -1  171.24    5.98
   1 -10   1  174.97    6.24
  -1 -10  -1  174.91    6.27
  -1  10  -1  178.29    6.32
   1  10   1  171.51    6.23
   1  10   1  180.12    7.16
  -1 -10  -1  176.16    6.31
   1 -10   1  187.49    7.13
   1 -10   1  192.69    7.38
   1 -10   2  633.95   19.59
  -1 -10  -2  629.98   19.14
  -1 -10  -2  612.53   19.10
  -1  10  -2  650.71   21.17
  -1  10  -2  632.28   20.26
   1 -10   2  633.05   20.12
   1  10   2  622.10   20.15
  -1 -10  -2  625.27   20.18
   1  10   2  624.79   20.79
   1 -10   2  633.49   20.97
  -1 -10  -3    0.30    0.54
   1  10   3    0.28    0.73
   1 -10   3    0.36    1.08
   1  10   3    1.08    1.00
   1 -10   3   -0.23    1.24
   1  10   3    0.20    0.95
   1 -10   3   -0.22    1.10
  -1 -10  -4    7.46    1.86
   1  10   4    2.47    0.78
  -1 -10  -4    3.57    0.85
   1  10   4    2.19    1.37
   1 -10   4    3.36    1.42
   1  10   4    2.69    1.25
   1 -10   4    3.47    1.64
   1 -10   4    2.29    1.38
  -1 -10  -5  351.98   13.90
   1 -10   5  349.55   13.70
   1  10   5  339.66   13.53
  -1  10  -5  376.19   15.29
   1  10   5  318.27   12.06
   1  10   5  338.54   13.81
   1 -10   5  349.86   13.89
  -1 -10  -6  201.29    9.59
   1  10   6  186.42    7.25
   1  10   6  191.91    7.62
   1 -10   6  195.93    9.32
   1  10   6  197.72    7.52
  -1  10  -6  196.51   10.89
   1  10   6  194.12    7.22
   1 -10   6  195.67    7.23
   1 -10   6  187.25    7.18
   1  10   6  198.46    9.95
   1 -10   6  209.00   10.10
   1  10   6  195.31    7.26
  -1 -10  -7  263.78   12.01
   1  10   7  253.44    9.55
   1  10   7  264.05   10.08
   1 -10   7  256.05   11.63
   1 -10   7  277.63   13.28
   1 -10   7  266.21   12.93
   1  10   7  264.78    9.66
   1 -10   7  266.66    9.64
   1  10   7  277.39   13.06
   1  10   7  275.39    9.69
   1 -10   7  265.73    9.60
   1  10   7  262.16    9.84
   1 -10   8   18.63    3.57
   1  10   8   20.32    2.34
   1  10   8   24.01    2.27
   1 -10   8   24.44    2.08
   1  10   8   23.19    2.15
   1 -10   8   23.51    2.11
   1 -10   8   23.10    3.76
   1  10   8   13.11    3.32
   1  10   8   19.46    2.06
   1 -10   8   23.59    2.12
   1 -10   9   87.46    4.57
   1  10   9   94.91    5.03
   1  10   9   89.40    4.52
   1 -10   9   88.61    4.12
   1  10   9   95.25    4.62
   1 -10   9   88.77    4.47
   1  10   9   99.81    4.71
   1 -10   9   70.50    6.65
   1  10   9   84.45    7.20
   1 -10   9   85.05    4.46
   1 -10   9   80.11    6.99
   1 -10  10    4.07    1.28
   1  10  10    5.42    1.31
   1 -10  10    6.13    1.32
   1 -10  10    0.12    0.56
   1  10  10    4.17    1.48
   1  10  10    4.88    1.25
   1  10  10    5.61    1.39
   1 -10  10    4.13    1.32
   1  10  11  219.92    8.08
   1 -10  11  222.28    8.07
   1 -10  11  225.20    8.02
   1  10  11  216.15    8.33
   1  10  12    0.72    0.67
   1 -10  12    0.64    0.66
  -1  11  13    0.10    0.34
  -1 -11  13    0.46    0.50
  -1 -11  13    0.11    0.41
  -1 -11  12    0.33    0.97
  -1  11  12    0.59    0.92
  -1 -11  12    0.21    0.87
  -1  11  12   -0.32    0.84
  -1 -11  12    0.42    0.87
  -1  11  12    0.22    0.85
  -1  11  11  124.22    5.66
   1  11 -11  118.23    5.04
  -1 -11  11  126.37    5.39
  -1  11  11  124.74    5.42
  -1  11  11  121.59    5.35
  -1 -11  11  133.11    5.45
  -1  11  10   31.79    2.67
   1  11 -10   28.55    2.24
  -1 -11  10   24.79    4.00
  -1  11  10   28.20    2.38
  -1 -11  10   23.46    3.83
  -1 -11  10   32.04    2.48
  -1  11  10   25.00    3.96
  -1  11  10   32.68    2.47
  -1 -11  10   30.16    2.36
  -1  11   9    2.51    1.32
  -1  11   9    1.76    1.14
  -1  11   9    2.72    1.89
  -1 -11   9    1.42    1.06
  -1  11   9    3.24    1.28
  -1 -11   9    3.21    2.15
  -1 -11   9    2.84    1.18
  -1 -11   9    3.11    1.69
  -1 -11   9    1.16    2.14
   1 -11  -8  241.27   11.85
  -1  11   8  266.18   10.00
  -1 -11   8  253.74   12.44
  -1 -11   8  258.01   12.85
  -1  11   8  284.03   13.29
  -1 -11   8  271.98    9.62
  -1  11   8  269.07    9.65
  -1 -11   8  254.87    9.52
  -1  11   8  262.42    9.59
   1 -11  -7    8.30    2.25
  -1  11   7   14.24    1.67
  -1  11   7   12.21    2.68
  -1  11   7   11.20    1.38
  -1  11   7   10.64    1.36
  -1 -11   7   10.82    2.52
  -1 -11   7   11.88    1.46
  -1 -11   7   11.23    1.35
   1  11  -7   12.38    2.84
  -1  11   7   13.89    2.42
  -1 -11   7   14.20    2.79
  -1 -11   7    8.78    2.83
   1 -11  -6  397.39   15.80
  -1  11   6  407.75   15.82
  -1 -11   6  382.38   15.54
   1  11  -6  402.86   16.85
  -1  11   6  414.48   15.78
  -1  11   6  371.56   13.82
  -1 -11   6  395.20   16.00
  -1 -11   6  425.71   16.65
  -1  11   6  419.24   16.47
   1 -11  -5   96.75    5.83
  -1  11   5   92.68    5.36
  -1 -11   5  107.91    5.60
  -1  11   5   91.32    5.53
  -1 -11   5   95.66    6.04
  -1  11   5   99.38    6.04
  -1 -11   5   95.36    5.92
  -1  11   5   87.16    4.36
   1 -11  -4   54.90    4.02
  -1  11   4   51.61    3.77
  -1 -11   4   52.15    4.00
   1 -11  -3  374.61   14.01
  -1 -11   3  379.59   12.01
   1  11  -3  366.78   14.06
  -1 -11   3  397.84   13.90
  -1 -11   3  380.59   14.06
   1 -11  -2  853.89   28.59
   1  11  -2  900.17   28.49
  -1 -11   2  850.59   28.33
  -1  11   2  904.47   28.85
  -1 -11   2  926.64   28.19
  -1 -11   2  885.15   28.61
   1 -11  -1  425.03   15.40
   1 -11  -1  450.13   13.85
   1  11  -1  460.57   13.75
   1  11  -1  463.98   15.04
  -1  11   1  448.49   14.04
  -1 -11   1  447.37   15.00
  -1 -11   1  438.96   14.62
  -1  11   1  447.87   15.60
  -1 -11   1  453.67   15.32
   1 -11   0   53.96    3.11
  -1 -11   0   52.09    2.57
  -1  11   0   49.76    2.71
   1 -11   0   51.57    2.86
  -1 -11   0   53.87    2.92
   1 -11   0   57.21    3.33
  -1 -11   0   47.67    2.09
   1 -11   1  154.54    5.99
  -1  11  -1  147.74    5.44
  -1 -11  -1  145.04    5.37
   1  11   1  142.92    5.35
   1 -11   1  155.69    5.42
  -1  11  -1  161.51    6.41
  -1 -11  -1  140.45    5.15
   1 -11   1  159.24    6.37
  -1 -11  -1  147.93    5.64
   1 -11   1  159.53    6.66
   1 -11   2   12.96    1.18
  -1  11  -2   13.16    1.46
   1  11   2   11.76    1.33
  -1 -11  -2   12.48    1.43
   1 -11   2   14.61    1.46
  -1 -11  -2   12.06    0.80
  -1 -11  -2   13.56    0.84
  -1  11  -2   14.65    1.97
   1 -11   2   12.57    1.83
   1  11   2   14.08    1.82
   1 -11   3  131.64    5.74
   1  11   3  136.45    5.81
  -1 -11  -3  117.76    4.24
  -1  11  -3  134.65    6.73
   1  11   3  128.42    5.44
  -1 -11  -3  114.63    4.19
   1 -11   3  116.90    6.09
   1  11   3  117.22    5.92
   1 -11   3  133.65    6.46
  -1 -11  -4  373.64   13.80
   1 -11   4  351.47   13.13
   1  11   4  347.25   13.07
   1  11   4  324.28   12.08
  -1 -11  -4  321.00   11.05
   1  11   4  371.39   13.49
   1 -11   4  370.24   13.67
   1 -11   4  358.47   13.87
  -1 -11  -5    9.56    2.15
   1  11   5    9.83    2.05
   1 -11   5    9.50    2.58
   1 -11   5    9.01    1.95
   1 -11   5   11.18    2.23
   1  11   5    9.75    2.06
  -1  11  -5    9.80    2.58
   1  11   5    8.88    1.33
  -1 -11  -6  387.94   15.76
   1  11   6  373.39   13.01
   1  11   6  392.23   13.39
   1 -11   6  392.92   15.55
   1  11   6  380.13   13.20
   1  11   6  412.77   16.30
   1  11   6  393.62   12.93
   1 -11   6  377.61   12.88
   1 -11   6  405.16   16.07
   1 -11   6  374.48   12.83
  -1  11  -6  368.55   17.07
   1  11   6  385.24   12.88
  -1 -11  -7  268.03   12.60
   1  11   7  283.47   10.57
   1  11   7  288.40   10.41
   1 -11   7  282.36   12.45
   1 -11   7  304.17   14.11
   1  11   7  268.34    9.99
   1 -11   7  275.06   10.01
   1  11   7  281.32   13.40
   1 -11   7  270.33   13.22
   1  11   7  286.87   10.13
   1 -11   7  279.88   10.06
   1  11   8   -0.16    1.02
   1 -11   8    0.47    1.04
   1 -11   8    0.56    1.87
   1 -11   8    0.90    0.94
   1  11   8   -0.20    1.32
   1  11   8    0.53    1.11
   1  11   8    0.49    1.09
   1 -11   8    0.32    0.98
   1  11   8    1.08    1.93
   1 -11   8   -0.53    1.77
   1 -11   9   50.54    3.33
   1  11   9   61.86    3.89
   1  11   9   60.59    3.48
   1 -11   9   54.57    3.07
   1  11   9   57.42    3.40
   1 -11   9   54.39    3.30
   1 -11   9   51.56    3.28
   1  11   9   46.98    5.35
   1 -11   9   42.79    5.07
   1  11   9   58.91    3.46
   1 -11   9   67.93    6.31
   1  11  10   -0.46    1.09
   1 -11  10    0.45    1.09
   1 -11  10    0.31    1.05
   1  11  10    0.57    1.46
   1 -11  10   -0.95    0.64
   1  11  10   -0.43    0.92
   1  11  10    1.05    1.10
   1 -11  10    0.88    1.06
   1  11  11    0.69    0.97
   1 -11  11   -0.11    0.94
   1  11  11    0.72    1.23
   1 -11  11    0.46    0.91
   1 -11  12    5.54    0.79
   1  11  12    0.31    0.43
  -1 -12  13    4.93    0.72
  -1  12  12   76.24    3.67
  -1  12  12   82.11    3.51
  -1 -12  12   76.37    3.44
  -1 -12  12   80.10    3.47
  -1  12  12   76.46    3.49
  -1 -12  12   81.24    3.67
  -1  12  11   56.19    3.38
   1  12 -11   47.66    2.70
  -1  12  11   52.21    3.04
  -1 -12  11   50.27    2.95
  -1  12  11   52.15    3.00
  -1 -12  11   51.14    2.97
  -1 -12  10   23.05    3.93
   1  12 -10   19.35    1.92
  -1  12  10   23.49    2.37
  -1  12  10   23.73    2.18
  -1 -12  10   25.29    2.16
  -1 -12  10   23.68    2.16
  -1  12  10   25.71    2.18
  -1 -12   9   13.24    2.74
  -1  12   9   21.07    2.27
  -1  12   9   13.83    3.06
  -1 -12   9   20.37    3.51
  -1 -12   9   16.55    1.79
  -1  12   9   15.38    1.80
  -1  12   9   16.91    1.86
  -1 -12   9   19.97    1.93
   1 -12  -8  234.63   11.70
  -1  12   8  254.53    9.67
  -1 -12   8  257.40   12.38
  -1 -12   8  256.04   12.47
  -1  12   8  244.90    9.14
  -1 -12   8  254.66    9.14
  -1  12   8  254.27   12.56
  -1  12   8  252.21    9.19
  -1 -12   8  244.60    9.10
  -1  12   8  248.14   11.60
   1 -12  -7   68.77    5.32
  -1  12   7   52.22    3.32
  -1 -12   7   64.23    5.63
  -1 -12   7   59.61    5.16
  -1  12   7   59.49    3.19
  -1  12   7   63.34    5.12
  -1 -12   7   65.52    5.19
  -1  12   7   64.70    3.21
  -1 -12   7   62.06    3.16
   1  12  -7   60.68    5.86
  -1  12   7   60.76    3.17
  -1  12   7   68.92    5.10
  -1 -12   7   63.39    3.20
   1 -12  -6  215.13   10.30
  -1 -12   6  225.73   10.65
  -1  12   6  229.16   10.89
  -1 -12   6  213.63   10.66
  -1  12   6  211.48    8.12
  -1 -12   6  218.25   10.01
  -1  12   6  226.03   10.18
   1  12  -6  208.33   11.00
  -1  12   6  221.10   10.12
   1 -12  -5  208.89   10.04
  -1  12   5  222.94    9.47
  -1 -12   5  238.97    9.64
  -1  12   5  229.46    9.97
  -1 -12   5  233.53   10.38
  -1  12   5  211.69    8.15
  -1 -12   5  222.18   10.24
  -1  12   5  216.93   10.33
   1 -12  -4    1.66    1.76
  -1  12   4    0.38    0.97
  -1 -12   4    0.56    1.01
  -1  12   4   -0.79    1.24
  -1 -12   4    0.80    1.42
   1  12  -4    0.91    1.51
  -1 -12   3  507.68   16.54
   1 -12  -3  562.89   18.86
   1  12  -3  540.28   18.77
  -1 -12   3  549.34   18.44
  -1 -12   3  546.98   18.73
  -1 -12   2    0.80    0.63
  -1 -12   2    1.29    1.02
  -1 -12   2    0.32    0.88
   1  12  -2    0.94    1.14
  -1  12   2   -0.43    1.20
  -1 -12   2   -0.61    1.13
   1 -12  -1  736.05   22.14
   1 -12  -1  689.04   19.89
  -1  12   1  709.35   20.34
   1  12  -1  739.87   21.54
  -1 -12   1  719.30   21.49
  -1 -12   1  704.50   20.99
  -1  12   1  728.42   22.37
  -1 -12   1  742.32   21.98
   1 -12   0  273.32   10.12
  -1 -12   0  277.17    9.36
  -1  12   0  272.48    9.58
  -1 -12   0  273.80    9.86
   1 -12   0  278.86   10.33
  -1 -12   0  269.15    8.76
   1 -12   0  277.32    9.81
   1 -12   1   85.89    3.99
  -1  12  -1   78.39    4.22
  -1 -12  -1   79.51    3.15
  -1 -12  -1   78.99    3.69
   1 -12   1   89.41    4.38
   1 -12   1   86.19    4.62
   1 -12   2  101.34    4.19
  -1  12  -2   96.07    4.37
   1 -12   2  100.80    4.32
  -1 -12  -2   96.09    4.34
   1  12   2   97.55    4.30
  -1  12  -2   94.85    5.27
   1  12   2   97.03    5.16
   1 -12   2   93.01    5.07
  -1 -12  -3   34.03    3.11
   1 -12   3   27.02    2.31
   1  12   3   28.58    2.38
  -1  12  -3   26.33    3.02
   1  12   3   23.91    2.59
   1 -12   3   25.67    2.79
   1 -12   3   26.85    2.84
  -1 -12  -4   84.98    5.53
   1  12   4   92.40    5.15
   1 -12   4   91.01    5.14
   1  12   4   83.98    4.45
  -1  12  -4  102.35    6.30
   1  12   4   87.41    5.29
   1 -12   4  106.42    5.85
   1 -12   4   89.24    5.75
  -1 -12  -5    7.01    1.90
   1 -12   5    5.94    1.84
   1  12   5    8.72    1.93
   1 -12   5    7.20    2.37
   1  12   5    9.40    1.94
   1 -12   5    5.56    1.81
   1  12   5    7.09    1.28
  -1 -12  -6  503.30   19.40
   1  12   6  470.94   16.30
   1  12   6  510.64   16.74
   1  12   6  502.42   16.57
   1  12   6  527.20   19.52
   1 -12   6  552.51   19.70
   1 -12   6  487.73   16.11
   1  12   6  489.56   16.14
   1 -12   6  496.64   19.05
   1 -12   6  480.23   16.04
  -1  12  -6  510.39   21.09
   1  12   6  490.22   16.10
  -1 -12  -7    0.85    1.79
   1 -12   7    1.17    1.56
   1 -12   7    1.24    0.96
   1  12   7    0.70    0.98
   1  12   7   -0.56    1.14
   1  12   7    2.19    1.21
   1  12   7    0.57    1.00
   1 -12   7    1.13    1.02
   1  12   7   -0.47    1.73
   1 -12   7    0.92    1.70
   1 -12   8    0.57    2.44
   1 -12   8    0.31    0.98
   1  12   8    0.47    1.01
   1  12   8    1.86    1.50
   1 -12   8    1.23    1.04
   1  12   8    0.18    1.10
   1 -12   8    0.79    1.00
   1  12   8    0.16    0.95
   1  12   8   -0.53    1.71
   1 -12   8    2.07    1.86
   1  12   9   -0.54    1.82
   1 -12   9    1.06    1.78
   1  12   9    1.30    1.15
   1 -12   9    2.71    1.22
   1 -12   9    0.57    1.77
   1 -12   9    0.69    1.20
   1 -12   9    0.81    0.83
   1  12   9    2.09    1.44
   1  12   9    3.23    1.41
   1  12   9    1.75    1.06
   1 -12   9    2.49    1.19
   1 -12  10    7.19    1.48
   1 -12  10    8.63    1.38
   1  12  10    8.10    1.37
   1  12  10    6.55    1.67
   1  12  10    6.13    1.32
   1  12  10    7.52    1.37
   1 -12  10    7.08    1.34
   1  12  11   26.01    1.90
   1 -12  11   29.75    1.96
   1 -12  11   27.26    2.04
   1  12  11   29.68    2.28
   1 -12  12   32.90    1.58
  -1 -13  13    5.91    0.73
  -1 -13  12    3.10    1.00
  -1  13  12    0.27    0.50
  -1 -13  12    0.94    1.06
  -1  13  12    0.09    0.50
  -1 -13  12    1.43    0.76
  -1  13  12    0.80    1.03
   1  13 -11   99.58    4.28
  -1  13  11  104.44    4.97
  -1  13  11  104.83    4.58
  -1 -13  11  102.58    4.52
  -1 -13  11  106.86    4.58
  -1  13  11  104.47    4.59
  -1  13  10    1.56    1.31
   1  13 -10    1.24    1.02
  -1  13  10    1.83    1.11
  -1 -13  10   -0.30    1.04
  -1  13  10    1.04    1.02
  -1 -13  10    1.02    1.04
  -1  13   9    5.20    1.57
  -1 -13   9    8.43    2.31
   1  13  -9    7.51    1.41
  -1 -13   9    9.98    1.46
  -1 -13   9    5.58    2.15
  -1  13   9    7.24    2.42
  -1 -13   9    6.16    1.31
  -1  13   9    6.33    1.30
  -1  13   9    8.82    1.47
  -1 -13   8    4.40    1.13
  -1 -13   8    3.29    1.07
  -1  13   8    3.25    1.03
  -1  13   8    3.77    1.94
  -1  13   8    3.64    1.12
  -1 -13   8    3.70    2.08
   1 -13  -8    4.86    2.10
  -1 -13   8    2.83    1.90
  -1 -13   8    4.94    2.37
  -1  13   8    3.18    1.36
  -1  13   8    3.13    1.10
  -1  13   8    4.66    1.85
   1 -13  -7  174.49    9.51
  -1  13   7  188.31    7.37
  -1 -13   7  175.13   10.09
  -1 -13   7  172.46    9.61
  -1  13   7  186.95   10.19
  -1  13   7  176.91    6.88
  -1 -13   7  183.62    9.42
  -1  13   7  182.69    9.46
  -1  13   7  179.37    6.76
  -1 -13   7  178.05    6.74
  -1 -13   7  168.41    6.67
  -1  13   7  174.40    6.73
  -1  13   7  186.90    9.29
   1 -13  -6  744.42   26.78
  -1 -13   6  719.79   27.09
  -1 -13   6  720.28   26.83
  -1  13   6  775.72   27.43
  -1  13   6  747.20   23.85
  -1  13   6  739.59   26.04
  -1 -13   6  780.64   26.18
  -1  13   6  739.86   26.29
   1 -13  -5 1450.36   47.42
  -1  13   5 1472.20   46.31
  -1 -13   5 1458.44   46.24
  -1  13   5 1425.64   47.01
   1  13  -5 1449.38   48.06
  -1 -13   5 1485.95   47.59
  -1  13   5 1482.24   47.78
  -1 -13   5 1476.57   47.55
   1 -13  -4   37.66    3.56
  -1  13   4   43.99    2.97
  -1 -13   4   38.45    2.88
   1  13  -4   48.44    4.05
  -1 -13   4   45.57    3.67
   1 -13  -3   12.97    2.15
  -1 -13   3   16.18    1.23
  -1  13   3    7.30    1.10
   1  13  -3    9.86    1.89
  -1 -13   3    9.60    1.88
  -1 -13   3   11.58    1.78
  -1 -13   2   86.63    3.97
   1  13  -2   86.93    4.67
  -1  13   2   82.33    4.91
  -1 -13   2   87.62    4.87
  -1 -13   2   84.71    4.37
   1 -13  -1  109.57    5.25
  -1  13   1   91.04    3.60
  -1 -13   1   95.90    4.48
   1  13  -1   96.93    4.51
  -1  13   1   96.14    5.17
  -1 -13   1  102.18    4.95
  -1 -13   1   90.23    4.10
   1 -13   0   12.63    1.70
  -1  13   0   12.98    1.41
  -1 -13   0   13.70    1.31
   1 -13   0   13.50    1.84
  -1 -13   0   11.25    0.92
  -1 -13   0   10.30    1.48
   1 -13   0   10.27    1.43
   1 -13   1   63.91    3.46
  -1 -13  -1   60.16    2.48
  -1  13  -1   61.27    3.62
   1 -13   1   62.01    3.70
  -1 -13  -1   63.24    3.21
   1 -13   1   57.50    3.85
   1  13   1   58.45    3.84
   1 -13   2  278.17    9.78
  -1  13  -2  266.33    9.84
   1 -13   2  298.14    9.87
  -1 -13  -2  262.57    9.78
   1  13   2  274.77    9.76
  -1  13  -2  297.60   11.33
   1  13   2  301.35   11.23
   1 -13   2  299.35   11.13
  -1 -13  -3   41.69    3.53
   1 -13   3   37.34    2.66
   1  13   3   32.10    2.51
  -1  13  -3   39.67    3.57
   1  13   3   28.04    2.87
   1 -13   3   35.07    3.30
   1 -13   3   30.51    3.06
  -1 -13  -4    0.32    1.42
   1  13   4    0.29    1.24
   1 -13   4    1.55    1.62
   1 -13   4    0.33    1.49
   1 -13   4   -0.24    1.13
   1  13   4    0.96    1.14
  -1  13  -4    1.87    1.74
   1  13   4    0.77    0.88
  -1 -13  -5   80.79    5.65
   1  13   5   79.92    3.78
   1  13   5   77.25    3.86
   1 -13   5   81.38    5.53
   1 -13   5   79.96    5.84
   1  13   5   75.46    5.33
   1  13   5   73.81    4.22
   1  13   5   80.33    5.25
   1 -13   5   85.00    5.27
   1  13   6   33.76    3.84
   1 -13   6   41.99    4.00
   1 -13   6   32.52    2.22
   1  13   6   34.64    2.28
   1  13   6   39.28    2.54
  -1 -13  -6   29.74    3.84
   1  13   6   34.19    2.47
   1 -13   6   36.29    3.86
   1 -13   6   31.95    4.16
   1  13   6   40.85    4.07
   1  13   6   38.57    2.68
   1 -13   6   29.91    2.18
   1 -13   6   37.46    2.27
   1  13   6   36.33    2.30
  -1 -13  -7   51.50    4.97
   1  13   7   56.76    3.60
   1 -13   7   58.21    4.95
   1  13   7   59.95    3.50
   1 -13   7   56.21    3.09
   1  13   7   57.02    3.14
   1 -13   7   47.68    2.99
   1  13   7   55.81    5.30
   1 -13   7   57.07    5.20
   1  13   7   53.83    3.12
   1 -13   8   97.38    4.70
   1  13   8   82.62    4.80
   1 -13   8   86.59    7.20
   1 -13   8   83.99    4.25
   1  13   8   83.21    4.45
   1  13   8   87.74    4.26
   1 -13   8   93.68    4.32
   1 -13   8   84.91    4.23
   1 -13   8   76.06    6.44
   1  13   8   84.09    4.24
   1  13   8   89.97    6.99
   1 -13   9  112.96    5.30
   1  13   9  107.12    5.54
   1 -13   9  117.82    8.52
   1 -13   9  106.65    4.78
   1  13   9  107.74    5.16
   1  13   9  108.56    5.00
   1 -13   9  111.62    4.98
   1  13   9  111.97    5.04
   1 -13   9  108.19    4.99
   1 -13  10   44.66    2.84
   1  13  10   41.27    2.60
   1  13  10   40.23    2.55
   1 -13  10   33.72    2.39
   1  13  10   41.10    2.59
   1 -13  10   38.67    2.53
   1  13  10   38.05    2.96
   1  13  11   25.36    2.05
   1 -13  11   25.16    1.72
   1 -13  11   22.49    1.52
  -1 -14  13    3.62    0.60
  -1  14  12   13.51    1.47
  -1 -14  12   11.34    1.12
  -1 -14  12   14.18    1.45
  -1 -14  11    1.75    1.12
  -1 -14  11    0.81    0.88
  -1  14  11    0.84    0.90
  -1 -14  11   -0.34    0.89
  -1  14  11   -0.12    0.83
  -1  14  11    0.49    1.23
   1  14 -10   44.45    2.74
  -1  14  10   44.83    3.29
  -1  14  10   46.24    2.86
  -1 -14  10   48.67    2.90
  -1 -14  10   47.22    2.81
  -1  14  10   50.32    2.90
   1  14  -9   32.56    2.33
  -1  14   9   25.04    2.53
  -1 -14   9   21.05    3.40
  -1 -14   9   21.90    2.02
  -1  14   9   22.31    2.05
  -1 -14   9   22.51    3.64
  -1  14   9   22.97    3.60
  -1 -14   9   24.11    2.06
  -1  14   9   24.16    2.07
   1 -14  -8   18.07    3.30
   1  14  -8   27.98    2.22
  -1  14   8   26.95    2.48
  -1 -14   8   30.21    4.00
  -1 -14   8   24.48    4.23
  -1  14   8   24.54    2.12
  -1  14   8   30.43    2.22
  -1 -14   8   30.71    3.89
  -1  14   8   32.22    3.96
  -1 -14   8   26.08    2.06
  -1 -14   8   31.91    2.23
  -1  14   8   21.08    3.04
  -1  14   8   31.59    2.23
   1 -14  -7  145.09    8.56
  -1  14   7  144.69    6.23
   1  14  -7  137.66    5.73
  -1 -14   7  143.55    8.78
  -1 -14   7  140.82    8.85
  -1  14   7  145.82    8.94
  -1  14   7  141.67    5.83
  -1  14   7  138.39    5.59
  -1 -14   7  148.23    8.12
  -1  14   7  142.14    8.09
  -1  14   7  135.59    5.56
  -1  14   7  146.37    8.08
   1 -14  -6   53.05    4.81
  -1  14   6   64.54    5.31
  -1 -14   6   56.91    4.89
  -1 -14   6   44.08    4.46
  -1  14   6   49.96    3.06
   1  14  -6   51.68    2.83
  -1 -14   6   48.30    4.14
  -1  14   6   57.94    4.40
  -1  14   6   60.66    4.70
   1 -14  -5   19.76    2.96
  -1  14   5   14.57    2.09
  -1 -14   5   16.59    2.13
  -1  14   5   13.07    2.44
   1  14  -5   18.76    3.18
  -1 -14   5   16.78    2.63
  -1 -14   5   11.48    2.45
  -1  14   5   15.74    2.83
   1 -14  -4   10.76    2.33
  -1  14   4   13.02    1.67
  -1 -14   4   11.85    1.65
   1  14  -4   10.82    2.25
  -1 -14   4   10.83    2.17
  -1 -14   3  211.54    7.53
   1 -14  -3  230.29    9.69
  -1  14   3  212.91    7.73
  -1 -14   3  202.52    7.71
   1  14  -3  217.68    7.79
   1  14  -3  229.96    9.55
  -1 -14   3  203.93    9.30
  -1 -14   3  203.43    8.91
  -1 -14   2   78.81    3.66
   1 -14  -2   66.12    2.72
  -1 -14   2   61.88    2.64
   1  14  -2   69.45    2.64
  -1  14   2   62.52    2.61
   1  14  -2   71.74    4.16
  -1  14   2   75.87    4.64
  -1 -14   2   68.22    3.85
  -1 -14   2   70.33    4.38
   1 -14  -1  214.58    8.96
  -1 -14   1  225.42    8.56
  -1  14   1  213.08    7.24
  -1 -14   1  212.44    8.25
   1  14  -1  220.72    8.36
  -1  14   1  226.39    9.29
  -1 -14   1  211.64    8.82
  -1 -14   1  213.78    7.90
   1 -14   0  807.99   25.70
  -1  14   0  819.94   24.97
  -1 -14   0  788.47   24.52
   1 -14   0  799.43   25.19
   1 -14   0  797.63   25.92
  -1 -14   0  813.99   25.44
  -1 -14   0  746.31   23.85
   1 -14   1  232.43    8.68
  -1 -14  -1  213.08    7.24
  -1  14  -1  228.45    8.96
  -1 -14  -1  235.97    8.46
   1  14   1  234.26    9.49
   1 -14   1  224.88    8.91
   1 -14   1  232.48    9.43
   1 -14   2    6.71    1.08
  -1 -14  -2   10.92    1.98
  -1  14  -2    6.82    1.01
  -1 -14  -2    8.05    1.11
   1 -14   2    8.91    1.15
   1  14   2    6.86    1.00
  -1  14  -2    8.48    1.80
   1  14   2    6.18    1.65
   1 -14   2    9.65    1.75
  -1 -14  -3  126.44    6.65
   1  14   3  108.06    5.14
   1 -14   3  113.53    5.22
  -1  14  -3  110.80    6.45
   1 -14   3  108.25    6.17
   1  14   3  106.12    6.02
   1 -14   3  106.66    6.08
  -1 -14  -4  347.08   14.39
   1  14   4  343.67   13.94
   1 -14   4  367.07   14.38
   1 -14   4  354.68   14.42
   1  14   4  333.19   13.06
   1 -14   4  353.00   13.19
   1  14   4  345.14   12.78
  -1  14  -4  346.07   14.77
   1  14   5   48.38    2.70
  -1 -14  -5   49.19    4.45
   1  14   5   45.11    2.77
   1  14   5   42.64    2.65
   1 -14   5   36.89    3.91
   1 -14   5   44.59    4.38
   1  14   5   45.09    4.09
   1  14   5   43.46    2.73
   1  14   5   38.51    3.60
   1 -14   5   40.95    3.69
  -1  14  -5   47.93    4.87
   1  14   5   34.28    2.84
   1  14   6    7.19    1.14
   1  14   6   13.01    2.49
   1 -14   6    9.78    2.33
   1  14   6    7.83    1.23
   1  14   6    8.84    1.40
  -1 -14  -6    6.61    2.29
   1  14   6    6.91    1.39
   1 -14   6    9.52    2.81
   1  14   6   12.13    2.45
   1 -14   6   13.38    2.66
   1  14   6    9.09    1.54
   1 -14   6    7.93    1.18
  -1 -14  -7  425.74   17.75
   1  14   7  432.86   14.85
   1 -14   7  398.47   17.09
   1  14   7  401.60   14.45
   1  14   7  413.17   14.02
   1 -14   7  424.30   17.53
   1  14   7  433.43   17.68
   1 -14   7  408.63   13.97
   1 -14   7  424.78   13.98
   1  14   7  408.16   13.96
   1  14   8   90.65    4.68
   1 -14   8   88.52    4.44
   1  14   8   90.05    4.34
   1 -14   8   92.88    4.33
   1 -14   8   90.39    4.34
   1  14   8   97.24    4.47
   1 -14   8   84.32    6.61
   1  14   8   77.72    6.61
   1  14   8   91.86    5.02
   1  14   9  117.30    6.00
   1 -14   9  114.36    5.18
   1  14   9  124.94    5.63
   1 -14   9  132.37    5.83
   1  14   9  129.11    5.41
   1 -14   9  123.86    5.32
   1  14   9  122.92    5.37
   1 -14   9  126.25    5.39
   1 -14  10    1.05    1.14
   1  14  10    0.54    1.27
   1  14  10   -0.27    0.94
   1 -14  10    0.97    0.96
   1  14  10    1.61    0.96
   1  14  11   39.14    2.55
   1 -14  11   34.08    2.25
   1 -14  11   32.32    1.91
  -1  15  12    1.19    0.88
  -1 -15  12   -0.10    0.84
  -1 -15  11   13.12    1.31
  -1  15  11    0.22    0.55
  -1 -15  11   14.56    1.34
  -1  15  11   -0.21    0.52
  -1  15  11   13.96    1.79
   1  15 -10   65.96    3.38
  -1  15  10   63.21    3.94
  -1 -15  10   62.86    3.35
  -1  15  10   65.02    3.42
  -1  15  10   73.61    3.52
  -1 -15  10   67.11    3.40
  -1  15   9   -1.22    1.46
  -1 -15   9    0.98    1.86
  -1 -15   9   -0.59    1.98
  -1 -15   9    1.92    0.98
  -1  15   9    0.28    0.83
  -1 -15   9   -0.14    0.85
  -1  15   9    2.15    0.99
  -1  15   9   -0.48    1.61
   1  15  -9    0.73    0.94
   1 -15  -8   40.16    4.48
  -1  15   8   38.07    2.92
   1  15  -8   34.14    2.47
  -1 -15   8   41.03    4.97
  -1 -15   8   28.58    4.03
  -1  15   8   32.74    2.45
  -1  15   8   27.66    3.74
  -1 -15   8   34.02    2.34
  -1  15   8   33.84    2.36
  -1 -15   8   32.83    3.98
  -1  15   8   35.88    2.40
  -1 -15   8   34.00    2.33
   1 -15  -7   80.40    6.29
  -1  15   7   83.23    4.35
   1  15  -7   83.21    3.91
  -1 -15   7   74.03    6.14
  -1 -15   7   73.81    6.21
  -1  15   7   81.86    6.62
  -1  15   7   74.93    3.87
  -1  15   7   74.20    5.60
  -1  15   7   80.17    3.68
  -1  15   7   79.20    3.69
  -1  15   7   79.24    5.75
  -1 -15   7   79.71    5.71
  -1  15   6   11.86    2.09
  -1 -15   6   11.69    2.13
   1 -15  -6    9.85    2.60
  -1  15   6   11.25    1.50
   1  15  -6   11.04    1.39
  -1  15   6   12.59    1.68
  -1  15   6   11.04    1.42
  -1  15   6    6.72    1.98
   1  15  -6   14.83    3.22
  -1 -15   6   10.77    2.67
  -1 -15   6   13.70    2.79
   1 -15  -5  182.94    9.32
  -1  15   5  181.64    7.94
  -1 -15   5  167.23    7.79
   1  15  -5  175.59    9.43
  -1  15   5  164.11    8.68
  -1 -15   5  179.56    9.10
  -1  15   5  186.39    9.54
   1 -15  -4  183.40    9.04
  -1  15   4  179.55    7.35
  -1 -15   4  175.49    7.34
   1  15  -4  174.86    8.98
  -1 -15   4  186.85    9.11
  -1 -15   4  187.77    8.71
  -1 -15   3  320.53   10.93
   1 -15  -3  345.08   13.42
  -1  15   3  303.38   10.79
  -1 -15   3  325.25   10.93
   1  15  -3  324.32   10.92
   1  15  -3  322.27   12.84
  -1 -15   3  344.03   13.18
  -1 -15   3  326.81   12.47
  -1 -15   2  289.64    8.85
  -1  15   2  228.67    6.73
   1  15  -2  163.79    6.59
   1  15  -2  209.02    6.63
   1 -15  -2  254.30    6.99
   1  15  -2  306.03    9.86
  -1  15   2  293.91   10.49
  -1 -15   2  312.33   10.27
  -1 -15   2  288.19    9.17
  -1 -15   1 1075.11   33.20
   1 -15  -1 1071.03   33.87
   1  15  -1 1098.04   32.97
  -1 -15   1  977.41   32.61
  -1  15   1 1016.14   31.45
  -1  15   1 1053.60   34.10
  -1 -15   1 1052.10   33.57
  -1 -15   1 1060.91   32.35
   1 -15   0  157.96    6.97
  -1 -15   0  164.95    7.08
  -1 -15   0  145.79    5.79
  -1  15   0  156.06    6.23
  -1 -15   0  148.52    5.28
   1 -15   0  157.34    7.13
  -1 -15   0  146.92    6.69
   1 -15   0  154.58    6.43
   1 -15   1  177.05    7.24
  -1 -15  -1  172.71    7.98
  -1 -15  -1  158.39    5.59
  -1  15  -1  188.66    7.65
  -1 -15  -1  193.54    7.14
   1  15   1  182.75    8.08
   1 -15   1  186.71    7.54
   1 -15   1  170.64    7.92
   1 -15   2  145.06    6.03
  -1 -15  -2  153.23    7.54
   1  15   2  148.17    5.63
   1 -15   2  143.29    5.59
  -1  15  -2  155.39    7.36
   1  15   2  153.15    7.42
   1 -15   2  146.14    7.04
   1 -15   2  144.67    7.42
  -1 -15  -3  583.05   21.01
   1 -15   3  539.06   18.85
   1  15   3  571.51   18.96
  -1  15  -3  551.26   20.79
   1  15   3  607.99   20.72
   1 -15   3  607.93   20.74
  -1 -15  -4   91.94    6.11
   1  15   4   91.82    5.83
   1 -15   4   84.87    5.82
   1 -15   4   90.51    5.95
   1  15   4   88.68    4.90
  -1  15  -4   82.22    6.11
   1  15   4   91.91    5.03
   1 -15   4   89.85    4.96
   1 -15   5  153.21    7.64
   1  15   5  153.50    7.67
  -1 -15  -5  162.76    8.81
   1  15   5  150.79    6.11
   1  15   5  151.29    6.26
   1  15   5  150.88    6.18
  -1  15  -5  150.83    9.19
   1  15   5  142.81    6.21
   1 -15   5  151.02    6.02
   1  15   5  159.68    8.46
   1 -15   5  168.36    8.71
   1 -15   5  155.44    8.74
   1  15   6  116.69    7.22
   1  15   6  122.90    5.11
   1 -15   6  129.35    7.43
   1  15   6  128.99    7.86
   1 -15   6  136.75    8.51
   1 -15   6  141.70    8.12
  -1 -15  -6  141.43    8.41
   1  15   6  129.80    5.60
   1  15   6  120.14    5.62
   1 -15   6  126.01    5.33
   1  15   6  125.63    5.12
   1  15   7  125.85    7.88
   1  15   7  123.37    5.28
   1 -15   7  127.98    7.85
   1 -15   7  119.59    5.20
  -1 -15  -7  121.27    8.10
   1 -15   7  132.52    8.84
   1 -15   7  120.51    7.78
   1  15   7  132.46    5.86
   1 -15   7  125.39    5.27
   1  15   7  120.05    5.20
   1 -15   7  128.88    5.27
   1  15   8   72.41    4.08
   1  15   8   74.98    3.74
   1 -15   8   73.02    3.68
   1  15   8   80.35    4.55
   1  15   8   65.62    5.83
   1  15   8   72.19    3.73
   1 -15   8   70.21    3.68
   1  15   9   34.67    2.65
   1 -15   9   33.79    2.35
   1 -15   9   33.03    2.31
   1  15   9   30.84    2.28
   1  15   9   32.86    2.35
   1 -15   9   28.53    2.22
   1  15   9   33.84    2.94
   1 -15  10    0.74    1.15
   1  15  10    1.60    1.36
   1  15  10    1.16    0.92
   1  15  10    0.11    0.52
   1 -15  10    0.88    0.85
   1  15  11   27.38    2.13
   1 -15  11   27.25    1.94
  -1  16  12   13.42    1.41
  -1 -16  12   15.89    1.44
  -1  16  11   26.47    2.31
   1  16 -10    5.00    1.08
  -1  16  10    7.85    1.71
  -1  16  10    4.60    0.98
  -1 -16  10    7.10    1.19
  -1 -16  10    4.22    1.11
  -1  16  10    5.13    1.06
   1  16  -9    0.72    0.95
  -1 -16   9    3.53    2.18
  -1 -16   9    0.49    1.54
  -1  16   9    1.23    1.52
  -1  16   9    1.00    0.88
  -1 -16   9    0.26    0.82
  -1  16   9    2.38    0.92
  -1 -16   9    1.17    0.84
  -1  16   9    1.22    0.95
   1 -16  -8    3.02    1.98
   1  16  -8    9.28    1.33
  -1 -16   8    5.67    2.65
  -1 -16   8    4.11    2.07
  -1  16   8    5.37    1.58
  -1  16   8    5.51    1.28
  -1  16   8    4.83    1.07
  -1  16   8    5.97    1.16
  -1  16   8    9.43    2.38
   1 -16  -7   96.90    7.08
   1  16  -7   87.51    4.25
  -1  16   7   92.00    4.74
  -1 -16   7  101.17    7.33
  -1 -16   7   96.19    7.02
  -1  16   7  100.74    7.40
  -1  16   7   92.87    4.44
  -1  16   7   90.65    6.30
  -1  16   7   88.45    6.09
  -1 -16   7   90.98    6.07
  -1 -16   6   72.78    4.94
  -1  16   6   75.93    5.02
   1  16  -6   73.20    3.63
  -1 -16   6   83.56    6.27
  -1  16   6   82.91    6.31
  -1 -16   6   71.95    5.89
  -1  16   6   76.33    3.89
   1 -16  -6   71.72    5.82
  -1  16   6   73.80    3.74
  -1 -16   6   77.98    3.60
  -1  16   6   72.40    5.48
   1  16  -6   75.38    6.37
   1 -16  -5   10.49    2.58
  -1  16   5    9.34    1.35
  -1 -16   5   13.83    1.89
  -1  16   5   11.17    1.78
   1  16  -5   10.73    2.58
  -1  16   5   14.45    2.49
  -1 -16   5   12.23    2.33
  -1  16   5   12.45    2.55
   1 -16  -4    1.79    1.61
  -1 -16   4    1.64    0.86
  -1  16   4    2.79    0.91
   1  16  -4    1.42    1.53
  -1 -16   4    2.44    1.50
  -1 -16   4    0.70    1.59
  -1 -16   3   29.44    2.04
   1 -16  -3   33.08    3.44
   1  16  -3   24.51    1.71
  -1  16   3   29.79    1.81
   1  16  -3   37.08    3.29
  -1 -16   3   31.94    2.90
  -1 -16   3   27.98    3.10
  -1 -16   2  378.27   13.42
   1  16  -2  391.91   14.22
  -1  16   2  362.90   14.81
  -1 -16   2  407.94   14.74
  -1 -16   2  375.79   13.62
   1 -16  -1  261.27   10.56
  -1 -16   1  267.04   10.00
   1  16  -1  256.26    9.59
  -1 -16   1  240.31    9.43
  -1  16   1  246.53    8.21
  -1  16   1  266.01   10.90
  -1 -16   1  246.72    9.07
  -1 -16   1  257.14   10.28
   1 -16   0  117.88    5.74
  -1 -16   0  110.52    5.72
  -1 -16   0  101.31    4.45
  -1  16   0  101.46    4.79
   1 -16   0  105.30    5.75
  -1 -16   0  111.07    5.42
   1 -16   0  116.98    5.23
   1 -16   1 1761.85   53.90
  -1 -16  -1 1798.45   54.88
  -1  16  -1 1710.15   54.06
   1  16   1 1747.58   54.98
   1 -16   1 1747.14   54.89
  -1 -16  -1 1752.95   53.56
   1 -16   1 1709.78   54.04
   1 -16   2 1022.05   32.79
  -1  16  -2 1056.78   34.45
   1 -16   2 1065.51   34.79
   1  16   2 1051.53   34.65
   1 -16   2 1060.00   34.17
  -1 -16  -3   24.50    3.18
   1  16   3   20.06    1.88
  -1  16  -3   25.42    3.19
   1  16   3   23.40    2.88
   1 -16   3   31.19    3.20
  -1 -16  -4  234.46   11.03
   1 -16   4  237.77   10.83
   1 -16   4  245.37   10.99
   1  16   4  222.44   10.45
  -1  16  -4  225.86   11.21
   1  16   4  219.60    9.33
   1  16   4  215.52    9.14
   1 -16   4  213.16    9.10
   1 -16   5   30.77    3.12
   1  16   5   28.37    2.98
   1  16   5   32.29    2.30
  -1 -16  -5   29.47    3.80
   1  16   5   27.37    2.26
   1 -16   5   26.81    3.64
   1  16   5   30.49    3.64
   1 -16   5   28.28    3.61
   1  16   5   28.97    2.37
   1 -16   5   28.33    2.13
  -1  16  -5   27.43    3.99
  -1 -16  -6  206.71   11.21
   1  16   6  200.24    8.16
   1  16   6  208.48    8.45
   1  16   6  218.47    8.49
   1  16   6  226.83   10.45
   1 -16   6  200.81    9.98
   1 -16   6  221.30    8.08
   1 -16   6  217.29   11.01
   1 -16   6  218.89   11.57
   1  16   6  211.16   10.85
   1  16   7    8.64    1.30
  -1 -16  -7    7.62    2.56
   1 -16   7   14.51    3.38
   1 -16   7    7.81    2.28
   1 -16   7   12.85    1.50
   1  16   7   13.47    1.86
   1  16   7   11.47    2.49
   1  16   7   10.55    1.42
   1  16   8   -0.21    1.41
   1  16   8    0.67    0.85
   1 -16   8    1.97    0.92
   1  16   8    0.73    1.28
   1 -16   8    1.34    0.97
   1  16   8   -0.14    0.84
   1  16   9   18.40    1.91
   1 -16   9   13.45    1.52
   1  16   9   14.68    1.56
   1 -16   9   16.59    1.72
   1  16   9   14.87    2.16
   1 -16  10    0.72    1.13
   1  16  10    0.86    1.24
   1  16  10    0.62    0.94
   1 -16  10   -0.19    0.76
   1  16  11    2.33    1.19
   1 -16  11    0.81    0.87
  -1  17  12   -0.39    0.90
  -1 -17  12   -0.54    0.82
  -1  17  11    4.86    1.37
   1  17 -10    2.19    0.94
  -1  17  10    0.38    1.27
  -1  17  10   -0.11    0.44
  -1  17  10   -0.23    0.47
  -1  17   9    6.13    1.13
   1  17  -9    6.43    1.29
  -1 -17   9    7.99    2.50
  -1 -17   9    4.67    2.46
  -1  17   9    5.54    1.70
  -1  17   9    4.42    1.13
  -1  17   9    5.06    1.08
   1 -17  -8   20.82    3.57
   1  17  -8   16.15    1.80
  -1 -17   8   16.28    3.17
  -1 -17   8   25.08    4.10
  -1  17   8   17.55    2.24
  -1  17   8   16.22    1.80
  -1  17   8   20.66    1.74
  -1  17   7    8.61    2.21
  -1  17   7   13.94    2.41
   1 -17  -7   14.30    3.07
   1  17  -7   17.07    1.73
  -1 -17   7   12.68    2.87
  -1  17   7   15.72    3.39
  -1 -17   7   21.27    3.72
  -1  17   7   16.02    2.03
  -1  17   7    9.75    1.51
  -1 -17   7   12.14    1.44
  -1  17   6  133.41    6.93
   1  17  -6  135.21    5.49
  -1  17   6  131.40    5.70
   1 -17  -6  138.41    8.45
  -1 -17   6  130.17    8.19
  -1 -17   6  141.01    8.54
  -1  17   6  122.25    8.26
  -1  17   6  126.51    5.57
  -1 -17   6  135.26    5.42
   1  17  -6  124.07    8.67
  -1  17   6  121.82    7.60
  -1  17   5   19.68    1.85
   1 -17  -5   21.37    3.30
  -1  17   5   17.40    1.72
  -1  17   5   13.52    1.85
  -1  17   5   13.27    2.60
   1  17  -5   18.21    3.16
  -1  17   5   23.99    3.48
  -1 -17   5   22.50    3.16
   1 -17  -4  261.61   11.71
   1  17  -4  284.23   11.81
  -1 -17   4  247.71   11.44
  -1 -17   4  259.97   10.97
  -1 -17   3  250.50    9.24
   1  17  -3  261.84   11.16
  -1 -17   3  259.50   10.61
  -1 -17   3  263.39   11.38
  -1 -17   2    1.12    0.96
   1 -17  -2    1.81    1.44
   1  17  -2    1.44    1.08
  -1 -17   2    3.41    1.69
  -1 -17   2    0.78    1.11
  -1  17   2    0.32    1.49
  -1 -17   1   42.10    3.18
   1 -17  -1   46.83    3.75
   1  17  -1   49.39    3.11
  -1  17   1   42.07    1.93
  -1 -17   1   49.25    2.77
  -1  17   1   43.90    3.81
  -1 -17   1   47.58    3.62
   1 -17   0  219.29    9.22
  -1 -17   0  210.28    9.21
  -1  17   0  228.75    8.29
   1 -17   0  200.40    8.39
  -1 -17   0  212.37    8.90
   1 -17   0  207.91    9.34
  -1 -17  -1 1431.87   45.85
   1 -17   1 1426.87   44.88
  -1  17  -1 1394.39   44.99
   1  17   1 1452.17   46.17
   1 -17   1 1453.19   46.03
   1 -17   1 1428.87   45.03
  -1 -17  -1 1447.63   44.61
   1 -17   2  518.70   18.14
  -1  17  -2  547.63   19.69
   1 -17   2  545.63   19.43
   1 -17   2  571.88   20.16
   1  17   2  569.84   20.18
  -1 -17  -3   78.61    5.55
   1 -17   3   79.74    5.33
   1  17   3   86.75    5.57
  -1  17  -3   86.03    5.70
   1  17   3   73.44    3.80
   1  17   4   63.37    3.95
  -1 -17  -4   64.28    5.33
   1  17   4   64.91    3.38
   1  17   4   66.05    3.33
   1  17   4   63.36    3.39
   1  17   4   70.08    3.51
   1  17   4   70.49    5.25
   1 -17   4   75.18    5.48
   1 -17   4   68.24    5.32
   1  17   4   62.05    3.51
   1 -17   4   68.47    3.40
   1  17   4   66.58    4.35
  -1  17  -4   66.96    5.60
  -1  17  -5    9.41    2.74
   1  17   5    5.98    1.55
  -1 -17  -5    6.49    2.21
   1  17   5    7.95    1.38
   1 -17   5    6.02    2.23
   1  17   5    4.99    1.95
   1 -17   5    8.03    2.41
   1  17   5    4.89    1.29
   1  17   5    6.07    1.32
   1 -17   5    8.72    1.31
   1  17   6   27.59    2.35
  -1 -17  -6   26.39    3.94
   1  17   6   27.91    2.46
   1  17   6   27.92    2.47
   1  17   6   26.38    3.14
   1 -17   6   28.65    2.20
   1  17   6   22.11    3.31
   1 -17   6   25.92    3.73
   1 -17   6   19.97    3.65
  -1 -17  -7   43.09    4.96
   1  17   7   48.53    3.30
   1 -17   7   50.26    3.25
   1 -17   7   47.26    2.88
   1 -17   7   47.03    4.89
   1 -17   7   38.42    4.90
   1 -17   8   38.72    5.02
   1 -17   8   46.41    4.75
   1  17   8   57.81    3.51
   1 -17   8   52.30    3.41
   1  17   8   50.35    2.84
   1  17   8   48.31    2.82
   1 -17   9    2.85    1.03
   1  17   9    3.20    1.61
   1  17   9    0.23    0.54
   1  17   9    1.94    1.19
   1  17  10   10.52    1.41
   1  17  10   12.16    1.77
   1 -17  11   -0.19    0.83
   1  17  11    0.46    1.04
  -1  18  12    1.46    0.89
  -1 -18  11   34.53    2.36
  -1  18  11   30.40    2.45
  -1  18  10   -0.55    1.33
  -1  18   9   11.03    1.95
  -1 -18   9    9.53    2.61
  -1 -18   9   10.95    2.95
  -1  18   9    9.50    1.38
   1  18  -9   13.30    1.59
  -1  18   8   48.60    3.04
  -1 -18   8   44.92    5.09
  -1 -18   8   41.02    5.00
  -1  18   8   52.35    3.51
   1  18  -8   48.23    2.92
   1 -18  -8   46.63    5.15
  -1  18   7    2.09    1.46
   1 -18  -7    4.25    2.29
   1  18  -7    4.56    1.22
  -1  18   7    4.00    1.40
  -1  18   7    4.00    1.20
  -1 -18   7    2.09    1.76
  -1  18   7    4.46    2.30
  -1 -18   7    5.25    2.41
  -1 -18   7    4.19    1.03
  -1  18   6  152.08    6.41
   1  18  -6  157.21    6.17
   1 -18  -6  161.18    9.44
  -1 -18   6  150.55    9.20
  -1 -18   6  142.71    8.82
  -1  18   6  160.42    9.63
  -1 -18   6  146.99    6.06
  -1  18   6  150.79    6.37
  -1  18   6  171.90    8.96
   1  18  -5   69.80    6.02
  -1  18   5   89.55    6.10
  -1  18   5   81.02    4.06
  -1 -18   5   93.89    6.18
  -1  18   5   80.72    6.28
  -1  18   5   76.23    3.92
   1  18  -5   79.59    3.77
   1 -18  -5   85.18    6.37
  -1  18   5   77.58    3.96
  -1 -18   5   88.02    3.90
  -1 -18   4  216.78   10.16
  -1 -18   4  232.43   11.01
   1  18  -4  227.96   10.86
   1 -18  -4  222.98   11.01
  -1 -18   3    0.34    1.48
  -1 -18   3    3.40    1.47
   1  18  -3    3.14    1.41
  -1 -18   3    1.05    0.66
  -1  18   2  342.58   14.06
  -1 -18   2  335.77   13.59
  -1 -18   2  331.37   12.31
   1  18  -2  329.49   12.85
   1 -18  -2  328.21   13.69
  -1 -18   2  337.52   12.35
  -1 -18   1    4.02    1.54
  -1  18   1    3.25    1.77
  -1 -18   1    0.43    0.71
  -1  18   1    2.07    0.34
   1  18  -1    0.37    0.81
   1 -18  -1    2.90    1.52
  -1 -18   1    1.42    1.22
   1 -18   0  308.58   11.29
   1 -18   0  300.52   12.24
  -1 -18   0  286.13   11.65
  -1  18   0  297.82   10.84
  -1 -18   0  310.60   12.20
   1 -18   0  314.65   12.18
   1  18   1  240.37   10.76
  -1 -18  -1  234.59    9.45
   1 -18   1  241.06   10.58
   1 -18   1  254.59    9.94
  -1  18  -1  230.89    9.68
  -1 -18  -1  235.34   10.52
   1 -18   1  237.37    9.72
   1 -18   2   62.64    4.73
   1  18   2   64.42    4.76
   1 -18   2   64.46    4.37
  -1  18  -2   52.85    4.20
   1 -18   2   53.70    3.43
   1  18   3   96.76    6.14
   1 -18   3   91.40    5.76
  -1 -18  -3   86.56    6.13
  -1  18  -3   74.65    5.65
  -1 -18  -4  207.42   10.52
   1 -18   4  190.77   10.02
   1  18   4  198.29   10.03
   1 -18   4  195.82    9.98
   1  18   4  188.49    7.45
   1  18   4  185.91    7.45
   1  18   4  204.36    7.76
   1 -18   4  206.96    7.51
   1  18   4  191.32    8.72
  -1  18  -4  184.33   10.27
   1  18   5  173.15    7.03
   1 -18   5  167.48    9.54
   1 -18   5  176.55    9.71
   1  18   5  170.45    9.41
   1  18   5  173.51    7.16
   1 -18   5  169.69    6.83
   1  18   5  164.78    6.89
  -1 -18  -5  186.14   10.14
   1  18   6   43.24    3.03
  -1 -18  -6   44.44    5.14
   1  18   6   47.82    3.21
   1  18   6   47.60    3.24
   1  18   6   51.26    4.94
   1 -18   6   41.26    4.79
   1 -18   6   53.38    5.14
   1 -18   6   47.01    2.93
   1 -18   6   44.44    2.94
  -1 -18  -7  112.66    8.22
   1 -18   7  112.86    7.86
   1 -18   7  116.31    8.45
   1 -18   7  114.28    5.14
   1 -18   7  121.40    5.60
   1  18   7  123.67    5.74
   1 -18   8   19.53    3.29
   1 -18   8   24.53    4.09
   1 -18   8   26.36    2.39
   1  18   8   26.42    2.44
   1 -18   9   10.04    1.35
   1  18   9    8.22    1.77
   1 -18   9    8.04    1.56
   1  18   9    8.66    1.49
   1  18  10    2.58    0.95
   1  18  10    3.52    1.36
   1 -18  10    2.57    1.05
   1 -18  11   -0.09    0.77
   1  18  11    0.54    1.00
  -1  19  12    5.83    1.03
  -1 -19  11   27.59    2.11
  -1  19  11   29.18    2.30
  -1 -19  10    0.92    1.19
  -1  19  10   -0.36    1.31
  -1  19   9   38.39    2.57
  -1  19   9   44.25    3.25
   1  19  -9   39.24    2.53
   1  19  -8    1.15    1.00
  -1 -19   8    1.08    1.88
  -1 -19   8    2.27    2.16
  -1  19   8    0.82    1.40
  -1  19   8    0.16    1.05
   1 -19  -8   -1.10    2.04
  -1  19   7   12.73    2.49
   1  19  -7   12.08    1.59
   1 -19  -7   11.01    3.02
  -1 -19   7    9.00    2.83
  -1  19   7   10.84    3.05
  -1 -19   7    9.67    2.91
  -1  19   7    8.88    1.56
  -1 -19   7   12.56    1.49
  -1  19   6  162.76    6.92
   1 -19  -6  141.40    9.31
   1  19  -6  166.79    6.48
  -1  19   6  163.55    6.81
  -1 -19   6  169.91    9.83
  -1 -19   6  177.35    9.69
  -1  19   6  163.46    9.97
  -1  19   6  156.27    6.66
  -1 -19   6  161.87    6.49
  -1  19   6  163.71    9.09
  -1  19   5  249.65   11.44
   1  19  -5  235.87   11.83
  -1  19   5  222.61    8.58
  -1  19   5  222.82    8.46
   1 -19  -5  229.04   11.82
   1  19  -5  214.24    8.15
  -1  19   5  226.34   11.76
  -1 -19   5  229.53   11.09
  -1  19   5  222.72    8.50
  -1 -19   5  227.33    8.30
  -1  19   4  688.95   21.91
  -1 -19   4  736.82   25.52
  -1 -19   4  670.79   24.27
   1 -19  -4  687.63   25.60
  -1  19   4  666.25   21.74
   1  19  -4  687.00   25.11
  -1 -19   4  679.60   21.72
  -1 -19   3  139.49    6.08
   1  19  -3  148.69    7.72
  -1 -19   3  162.64    8.30
  -1 -19   3  138.25    7.08
  -1 -19   2   66.53    4.04
   1 -19  -2   63.09    4.89
   1  19  -2   65.90    4.35
  -1 -19   2   67.28    3.97
  -1 -19   2   66.84    4.83
  -1  19   2   58.49    4.94
   1 -19  -1   39.16    3.59
  -1 -19   1   37.58    3.13
   1  19  -1   36.27    2.72
  -1 -19   1   40.76    2.58
  -1 -19   1   39.84    3.51
  -1  19   1   41.67    4.02
  -1 -19   0   47.71    3.88
   1 -19   0   43.14    3.64
  -1  19   0   45.32    2.84
   1 -19   0   48.53    3.27
  -1 -19   0   47.98    3.57
   1 -19   0   53.99    4.19
   1 -19   1    0.24    1.05
  -1 -19  -1    1.95    1.40
  -1  19  -1   -0.24    1.09
  -1 -19  -1    0.66    1.07
   1  19   1    0.35    1.49
   1 -19   1    0.49    1.09
   1 -19   1    2.28    1.63
   1 -19   2  761.93   25.06
  -1  19  -2  777.80   26.56
   1  19   2  752.27   27.05
   1 -19   2  760.09   26.28
   1 -19   2  776.22   27.22
  -1 -19  -3  225.55   11.05
   1  19   3  223.94    8.10
   1 -19   3  242.48   10.65
   1  19   3  207.26   10.53
   1 -19   3  226.25    8.18
  -1  19  -3  192.08   10.30
  -1  19  -4   44.88    4.70
   1  19   4   40.86    3.55
  -1 -19  -4   38.20    4.43
   1  19   4   48.33    4.63
   1 -19   4   52.05    4.56
   1 -19   4   48.86    4.64
   1  19   4   38.99    2.62
   1  19   4   41.73    2.85
   1 -19   4   37.21    2.55
   1 -19   4   43.07    2.56
   1  19   5   38.69    2.71
  -1 -19  -5   44.32    4.95
   1  19   5   37.82    2.77
   1 -19   5   34.84    4.25
   1 -19   5   30.10    4.01
   1  19   5   37.38    4.24
   1  19   5   36.27    2.82
   1 -19   5   35.46    2.56
   1 -19   5   47.15    2.80
   1  19   6    4.54    1.32
  -1 -19  -6    6.04    2.37
   1  19   6    4.16    1.31
   1  19   6    2.88    1.88
   1 -19   6    2.12    2.14
   1 -19   6    3.49    2.15
   1  19   6    3.41    1.33
   1 -19   6    1.88    1.08
   1 -19   6    5.74    1.44
  -1 -19  -7    4.45    2.35
   1 -19   7   -0.57    2.13
   1 -19   7    5.00    2.29
   1  19   7    6.17    1.59
   1 -19   7    5.10    1.20
   1 -19   7    6.33    1.53
   1  19   7    7.80    1.76
   1 -19   8   56.63    6.00
   1 -19   8   62.07    3.71
   1  19   8   61.54    3.72
   1  19   9   14.82    2.12
   1 -19   9   12.44    1.52
   1 -19   9   12.14    1.80
   1  19   9   10.85    1.62
   1  19  10    6.74    1.16
   1  19  10    8.39    1.60
   1 -19  10    8.45    1.28
   1 -19  11   19.72    1.48
   1  19  11   15.60    1.51
  -1  20  12    2.37    0.85
  -1 -20  11   24.47    1.93
  -1  20  11   28.25    2.24
  -1 -20  10   57.09    3.30
  -1  20  10   52.09    3.45
  -1  20   9   38.76    2.52
  -1  20   9   33.18    2.93
   1  20  -9   36.66    2.36
   1  20  -8    8.08    1.35
  -1  20   8    7.83    1.68
  -1 -20   8    4.92    2.26
  -1 -20   8    3.38    2.16
  -1  20   8    4.68    1.35
   1  20  -7  406.67   13.79
   1 -20  -7  433.24   18.78
  -1 -20   7  376.41   17.87
  -1 -20   7  390.85   17.83
  -1  20   7  391.31   18.20
  -1  20   7  400.43   14.04
  -1 -20   7  420.36   13.81
  -1  20   7  386.87   16.73
  -1  20   6  156.52    6.74
   1 -20  -6  151.78    9.63
   1  20  -6  160.41    6.31
  -1  20   6  143.96    6.52
  -1  20   6  163.40    9.92
  -1 -20   6  148.34    9.38
  -1 -20   6  157.51    9.28
  -1  20   6  157.14    6.56
  -1 -20   6  150.70    6.24
  -1  20   6  169.51    9.24
  -1  20   5   35.27    4.13
   1  20  -5   33.63    4.19
  -1  20   5   38.16    2.77
   1  20  -5   38.21    2.49
   1 -20  -5   31.96    4.31
  -1  20   5   39.93    2.69
  -1  20   5   39.37    4.58
  -1 -20   5   41.91    4.51
  -1 -20   5   40.60    4.27
  -1  20   5   39.79    2.70
  -1 -20   5   40.59    2.59
  -1  20   4   31.85    2.36
  -1 -20   4   32.58    3.95
  -1 -20   4   32.94    3.44
   1  20  -4   31.38    2.15
   1 -20  -4   36.15    4.19
  -1  20   4   33.63    2.33
   1  20  -4   29.97    3.68
  -1 -20   4   34.31    2.28
   1  20  -3    1.69    1.32
  -1 -20   3    2.50    1.37
  -1 -20   3    3.07    1.79
  -1 -20   2  491.68   17.81
   1 -20  -2  514.83   19.46
   1  20  -2  494.16   18.17
  -1 -20   2  510.40   17.63
  -1 -20   2  522.36   19.26
  -1  20   2  506.30   19.85
  -1 -20   1   49.94    3.75
   1 -20  -1   43.48    3.88
   1  20  -1   37.79    2.89
  -1 -20   1   42.71    3.67
  -1  20   1   40.64    4.06
  -1 -20   0  102.18    6.02
   1 -20   0   99.36    5.91
  -1  20   0   94.18    4.59
  -1 -20  -1    4.50    1.69
   1 -20   1    7.03    1.72
  -1  20  -1    7.56    1.52
   1 -20   1   10.42    1.81
   1  20   1    8.93    2.42
   1 -20   1    5.57    1.96
   1 -20   2   79.62    4.54
  -1 -20  -2   89.27    6.07
  -1  20  -2   80.59    5.40
   1 -20   2   97.75    5.64
   1  20   2   91.20    6.13
   1 -20   2   79.89    5.81
  -1 -20  -3  115.48    7.51
   1  20   3  115.50    5.00
   1  20   3  133.75    7.75
   1 -20   3  122.50    7.11
   1 -20   3  116.08    5.07
  -1  20  -3  112.30    7.17
  -1  20  -4  474.74   20.19
   1  20   4  499.83   18.39
  -1 -20  -4  525.35   20.70
   1 -20   4  521.31   20.29
   1 -20   4  534.36   20.02
   1  20   4  462.40   19.62
   1  20   4  469.35   16.48
   1 -20   4  511.67   16.64
   1  20   4  506.27   16.91
   1 -20   4  494.08   16.35
  -1 -20  -5  188.97   10.68
   1  20   5  164.49    7.05
   1  20   5  181.66    7.25
   1 -20   5  168.03    9.83
   1 -20   5  171.79    9.87
   1  20   5  162.57    9.59
   1  20   5  170.92    7.29
   1 -20   5  175.86    7.04
   1 -20   5  168.73    6.90
  -1 -20  -6   -1.13    2.28
   1  20   6    3.04    1.39
   1  20   6    1.97    1.66
   1 -20   6    5.92    2.42
   1 -20   6    0.51    1.73
   1  20   6    2.30    1.27
   1  20   6    2.91    1.47
   1 -20   6    1.61    1.05
   1 -20   6    5.48    1.35
  -1 -20  -7   55.01    5.86
   1  20   7   68.23    4.13
   1 -20   7   56.61    5.64
   1 -20   7   67.12    6.33
   1  20   7   73.36    4.11
   1 -20   7   63.58    3.79
   1 -20   7   67.39    3.58
   1 -20   8    8.13    1.63
   1  20   8    5.40    1.45
   1 -20   9    2.16    0.95
   1 -20   9    1.24    1.19
   1  20   9    2.95    1.14
   1  20  10    2.45    1.30
   1 -20  10    2.37    0.95
   1 -20  10    1.96    1.13
   1  20  10    2.82    0.90
   1  20  11   51.52    2.64
  -1  21  12   22.35    1.48
  -1 -21  12   24.10    1.45
  -1  21  11   39.42    2.57
  -1 -21  11   41.43    2.43
  -1 -21  10   12.56    1.64
  -1  21  10   15.27    1.95
   1  21  -9   15.99    1.63
  -1  21   9   19.17    2.21
  -1  21   9   14.08    1.61
  -1 -21   9   21.56    2.14
  -1  21   8  107.67    4.90
  -1 -21   8   84.52    7.27
  -1 -21   8   95.20    7.69
   1 -21  -8   91.49    7.61
   1  21  -8  107.28    4.69
   1 -21  -7    0.58    2.28
   1  21  -7   -0.14    1.06
  -1 -21   7    1.07    2.24
  -1  21   7    0.59    2.13
  -1 -21   7    0.56    2.01
  -1  21   7    0.17    1.09
  -1 -21   7    2.48    0.93
  -1  21   6    3.64    1.96
   1 -21  -6   -0.56    2.26
  -1  21   6    1.05    1.19
   1  21  -6    2.41    1.12
  -1  21   6    2.84    2.28
  -1 -21   6    2.41    1.98
  -1  21   6    1.48    1.33
  -1  21   6    0.51    1.09
  -1 -21   6    0.60    1.01
  -1  21   5    7.71    2.39
  -1  21   5    9.31    1.51
   1 -21  -5    8.36    2.75
   1  21  -5    8.32    1.32
  -1 -21   5    4.46    2.32
  -1  21   5   15.30    3.08
  -1 -21   5   12.94    2.74
  -1  21   5    9.48    1.55
  -1  21   5    9.39    1.52
  -1 -21   5    8.72    1.39
   1  21  -4   23.30    1.90
  -1  21   4   22.83    1.98
   1 -21  -4   25.74    3.87
  -1 -21   4   26.04    3.72
  -1 -21   4   29.49    3.32
  -1  21   4   22.63    2.05
   1  21  -4   19.04    3.05
  -1 -21   4   26.09    2.04
  -1  21   3   69.27    3.44
   1  21  -3   65.43    3.32
  -1 -21   3   69.08    4.61
  -1 -21   3   61.10    5.24
  -1  21   3   66.11    3.45
   1  21  -3   69.42    5.09
  -1 -21   3   74.33    3.56
  -1  21   2  244.59   11.74
  -1 -21   2  242.67   11.14
  -1 -21   2  235.30    9.61
   1 -21  -2  237.17   11.34
  -1 -21   2  248.51   10.05
   1  21  -2  225.57   10.06
   1 -21  -1   81.29    5.74
  -1 -21   1   94.13    5.57
  -1  21   1   86.83    6.31
  -1 -21   1   89.24    5.65
  -1 -21   0   31.46    3.13
  -1 -21   0   33.16    3.48
   1 -21   0   34.87    3.38
  -1  21   0   33.43    2.34
   1 -21   1   99.50    5.58
   1 -21   1  101.53    6.41
   1  21   1   91.07    6.39
  -1  21  -1  102.34    5.48
   1 -21   1  100.81    5.75
  -1 -21  -1  109.43    6.67
  -1 -21  -2    2.88    1.85
   1  21   2    2.72    1.00
   1 -21   2    2.21    0.89
   1  21   2    1.39    0.91
   1 -21   2    4.39    1.02
  -1  21  -2    4.92    1.72
   1 -21   2    4.10    1.53
   1  21   2    5.80    2.11
   1 -21   2    2.41    1.65
   1 -21   3    7.44    2.10
   1  21   3    8.73    2.49
   1 -21   3   10.49    2.53
   1  21   3    8.73    1.40
   1  21   3    9.14    1.30
   1 -21   3    8.52    1.40
   1 -21   3   10.45    1.28
  -1  21  -3    8.17    2.28
   1  21   4    8.93    1.79
  -1  21  -4    6.87    2.35
  -1 -21  -4   12.21    2.90
   1 -21   4    8.64    2.47
   1  21   4   13.52    2.79
   1  21   4    9.45    1.49
   1  21   4   10.88    1.75
   1 -21   4   12.00    1.40
   1 -21   4    7.59    1.45
  -1 -21  -5   52.62    5.46
   1  21   5   55.23    3.38
   1  21   5   51.86    5.17
   1 -21   5   44.33    4.83
   1 -21   5   51.38    5.34
   1 -21   5   55.04    3.30
   1  21   5   50.32    3.41
   1 -21   5   54.65    3.20
  -1 -21  -6   12.22    3.36
   1  21   6   11.16    1.75
   1 -21   6    6.86    2.44
   1 -21   6   14.68    3.25
   1  21   6    9.59    2.54
   1  21   6   11.23    1.84
   1  21   6   11.86    1.79
   1 -21   6   12.21    1.70
   1 -21   6   10.43    1.61
  -1 -21  -7   73.73    6.78
   1  21   7   87.68    4.65
   1 -21   7   72.49    6.73
   1 -21   7   76.45    6.54
   1  21   7   76.42    4.40
   1 -21   7   77.62    4.28
   1 -21   7   78.88    4.03
   1  21   8   18.71    2.20
   1 -21   8   18.63    1.97
   1  21   8   16.79    1.96
   1 -21   9    3.67    1.04
   1  21   9    3.94    1.16
   1 -21   9    4.30    1.32
   1  21  10   63.71    3.02
   1 -21  10   70.76    3.27
   1  21  10   70.66    3.64
   1 -21  10   69.65    3.41
   1  21  11   33.59    1.95
  -1  22  12    4.38    0.73
  -1 -22  12    3.75    0.68
  -1  22  11   41.38    2.50
  -1 -22  11   38.50    2.26
  -1  22  10  127.54    5.67
  -1 -22  10  125.95    5.36
   1  22  -9   14.19    1.46
  -1  22   9   13.52    2.05
  -1  22   9   13.07    1.52
  -1 -22   9   10.28    1.65
  -1 -22   8   29.49    4.19
  -1 -22   8   28.48    4.20
  -1  22   8   25.93    2.26
  -1 -22   8   27.49    2.04
   1 -22  -8   29.82    4.33
   1  22  -8   31.90    2.23
   1 -22  -7    5.95    2.62
   1  22  -7    4.04    1.19
  -1 -22   7    6.36    2.48
  -1  22   7    2.41    2.23
  -1 -22   7    2.83    2.10
  -1  22   7    5.63    1.59
  -1  22   7    3.84    1.21
  -1 -22   7    5.36    1.10
  -1  22   6  247.99    9.65
   1  22  -6  237.78    9.06
  -1  22   6  254.40    9.64
   1 -22  -6  272.03   13.72
  -1 -22   6  244.13   12.46
  -1  22   6  256.31   13.48
  -1 -22   6  245.61    9.26
  -1  22   6  251.45    9.54
  -1  22   6  245.56   12.23
  -1  22   5   93.51    4.59
   1  22  -5   84.73    4.15
  -1  22   5   87.66    4.44
   1 -22  -5   88.86    7.17
  -1 -22   5   91.41    6.97
  -1 -22   5   98.37    6.62
  -1  22   5   89.64    7.14
  -1  22   5   80.06    6.43
  -1 -22   5   85.62    4.29
  -1  22   4  341.39   11.95
  -1  22   4  324.41   11.78
   1 -22  -4  360.65   15.87
   1  22  -4  340.65   11.66
  -1 -22   4  341.28   14.19
  -1 -22   4  349.72   15.45
   1  22  -4  314.63   14.64
  -1 -22   4  341.45   11.85
  -1  22   3   18.46    1.80
  -1 -22   3   24.63    3.42
  -1 -22   3   20.72    2.53
  -1  22   3   22.61    1.92
   1 -22  -3   17.32    3.12
   1  22  -3   22.32    1.83
   1  22  -3   16.82    2.62
  -1 -22   3   22.86    1.91
  -1  22   2  232.93   11.28
  -1 -22   2  217.24   10.45
   1  22  -2  207.77    7.63
  -1  22   2  198.42    7.53
   1 -22  -2  203.29   10.46
  -1 -22   2  205.30    9.09
   1  22  -2  204.46    9.19
  -1 -22   2  210.12    7.80
  -1 -22   1   92.37    5.87
  -1  22   1   96.83    6.65
  -1 -22   1   93.32    5.67
   1  22  -1   83.11    3.95
   1 -22  -1   99.43    6.30
  -1  22   0   85.69    6.36
  -1 -22   0   91.84    5.60
   1  22   0   94.49    4.14
  -1 -22   0   97.42    6.11
   1 -22   0   95.89    5.92
   1 -22   0   84.18    4.03
   1 -22   1  423.26   15.63
   1  22   1  421.40   17.33
   1 -22   1  454.22   17.29
   1  22   1  416.91   13.88
  -1 -22  -1  424.24   17.04
   1 -22   1  406.92   15.77
   1  22   1  415.33   13.79
   1 -22   1  420.63   13.96
  -1  22  -1  375.58   15.00
   1  22   2  200.89    7.62
   1  22   2  193.88    7.59
  -1 -22  -2  209.73   10.64
   1  22   2  204.87   10.71
   1 -22   2  215.92    9.68
   1 -22   2  201.01   10.46
   1 -22   2  206.21    7.77
  -1  22  -2  198.01    9.54
   1  22   3  108.57    4.70
   1  22   3   94.61    4.65
   1  22   3  100.91    4.70
   1  22   3  110.39    7.45
   1 -22   3   97.59    6.44
   1 -22   3  117.20    7.50
   1 -22   3  107.14    4.54
  -1  22  -3   99.38    6.79
  -1 -22  -4   66.52    5.98
   1  22   4   70.84    5.94
   1 -22   4   65.52    5.47
   1  22   4   59.73    3.52
   1 -22   4   69.39    3.73
   1  22   4   67.83    3.91
   1 -22   4   61.11    3.34
  -1 -22  -5   17.22    3.69
   1  22   5   20.57    2.12
   1  22   5   20.44    3.48
   1 -22   5   22.00    3.50
   1 -22   5   17.36    3.39
   1 -22   5   22.17    2.13
   1  22   5   19.04    2.24
   1 -22   5   19.82    2.01
   1  22   6    7.07    1.53
  -1 -22  -6   11.89    3.12
   1  22   6    7.19    2.36
   1 -22   6   10.91    2.95
   1 -22   6    9.70    2.70
   1  22   6    7.37    1.66
   1  22   6    6.03    1.61
   1 -22   6    7.90    1.46
   1 -22   6    6.25    1.36
  -1 -22  -7  147.02    9.89
   1  22   7  148.19    6.82
   1 -22   7  143.15    9.63
   1 -22   7  146.82    9.38
   1 -22   7  149.04    6.28
   1 -22   7  163.58    6.68
   1  22   7  153.06    6.76
   1  22   8   24.17    2.40
   1 -22   8   30.74    2.39
   1  22   8   32.55    2.44
   1  22   9    8.14    1.41
   1 -22   9    6.08    1.41
   1 -22  10   23.83    1.83
   1  22  10   19.39    1.45
   1 -22  10   22.20    1.66
  -1  23  11   32.87    2.16
  -1 -23  11   32.63    1.99
  -1 -23  10    0.98    1.04
  -1  23  10    1.51    1.25
  -1 -23   9    8.77    1.58
  -1  23   9    7.89    1.28
   1  23  -8   -0.26    0.87
  -1  23   8    0.63    1.06
  -1 -23   8   -0.48    1.12
  -1 -23   8   -0.13    0.61
  -1  23   7   23.37    2.45
  -1 -23   7   26.80    4.09
  -1  23   7   28.51    4.30
  -1 -23   7   32.51    4.27
  -1  23   7   31.33    2.52
  -1 -23   7   32.67    2.33
   1  23  -7   26.81    2.20
   1 -23  -7   28.99    4.49
  -1  23   6   10.39    2.51
   1 -23  -6    8.97    3.02
  -1  23   6   16.42    2.06
   1  23  -6   15.53    1.73
  -1  23   6   11.39    3.21
  -1 -23   6   12.61    2.82
  -1  23   6   15.13    2.04
  -1  23   6   15.42    1.89
  -1 -23   6   15.99    1.83
  -1  23   5  339.72   12.18
   1  23  -5  327.26   11.76
   1 -23  -5  317.82   15.94
  -1  23   5  344.06   12.26
  -1  23   5  327.77   16.10
  -1 -23   5  368.84   15.21
  -1 -23   5  352.47   16.01
  -1  23   5  343.50   12.31
  -1 -23   5  334.33   12.00
  -1  23   5  343.59   15.50
  -1  23   4    2.15    1.14
   1  23  -4    1.63    0.98
  -1 -23   4    2.55    1.73
  -1 -23   4    5.87    2.45
  -1  23   4    2.85    1.17
   1  23  -4    2.66    1.69
  -1 -23   4    3.51    1.19
  -1  23   3  468.22   15.44
  -1  23   3  460.00   15.37
   1  23  -3  450.81   15.24
   1 -23  -3  481.54   19.46
   1  23  -3  431.56   17.75
  -1 -23   3  458.99   17.22
  -1 -23   3  471.85   19.05
  -1 -23   3  466.39   15.48
  -1  23   2  341.84   14.93
  -1 -23   2  350.50   14.22
   1 -23  -2  307.94   10.67
  -1 -23   2  306.59   10.95
   1  23  -2  316.69   10.83
   1 -23  -2  335.37   14.40
  -1 -23   2  307.64   12.46
  -1  23   2  292.50   10.70
  -1 -23   1   46.10    4.25
  -1  23   1   42.37    4.60
   1  23  -1   44.84    2.67
  -1  23   1   44.00    2.58
  -1 -23   1   45.55    4.06
   1 -23  -1   46.37    4.35
   1 -23  -1   50.61    2.78
   1  23   0    8.12    2.57
  -1  23   0    7.28    2.49
  -1 -23   0    6.84    1.89
   1  23   0    7.78    1.20
   1 -23   0    7.47    2.13
  -1 -23   0    5.63    2.09
   1  23   0    9.17    1.37
   1 -23   0    8.31    1.23
   1 -23   1    7.08    2.16
   1  23   1   10.01    2.78
   1 -23   1    5.87    1.59
   1  23   1    8.67    1.32
   1 -23   1   10.57    2.21
  -1 -23  -1   10.40    2.46
   1 -23   1   10.40    1.43
   1  23   1    7.84    1.28
   1  23   2  169.91    6.62
   1  23   2  172.53    6.93
   1  23   2  182.86    6.97
  -1 -23  -2  176.19    9.84
   1  23   2  181.23   10.02
   1 -23   2  179.31    9.88
   1 -23   2  185.29    8.89
   1 -23   2  185.69    7.12
  -1  23  -2  159.49    8.57
   1  23   3  236.47    9.01
   1  23   3  236.01    8.90
   1  23   3  231.42    8.73
   1 -23   3  241.71    8.61
  -1  23  -3  233.73   11.55
   1 -23   3  258.47   12.39
   1  23   3  255.74   12.44
   1 -23   3  230.27   11.20
  -1 -23  -4    2.22    2.39
   1  23   4    0.17    1.06
   1  23   4   -0.51    1.77
   1 -23   4    0.90    1.76
   1  23   4    0.48    1.01
   1  23   4   -0.19    1.12
   1 -23   4    0.99    0.99
   1 -23   4    0.17    1.11
  -1 -23  -5  108.17    8.32
   1  23   5  110.88    5.43
   1 -23   5  115.84    8.27
   1  23   5  122.05    8.30
   1 -23   5  113.01    7.84
   1 -23   5  125.76    5.56
   1  23   5  109.70    5.64
   1 -23   5  123.95    5.37
   1  23   6  128.11    6.08
  -1 -23  -6  112.43    8.81
   1  23   6  127.81    6.10
   1  23   6  125.78    8.64
   1 -23   6  136.44    9.03
   1 -23   6  127.66    8.75
   1  23   6  141.57    6.40
   1 -23   6  147.36    6.11
   1 -23   6  139.84    5.98
  -1 -23  -7   40.76    5.10
   1  23   7   44.74    3.29
   1 -23   7   39.84    4.96
   1  23   7   52.69    3.42
   1 -23   7   47.11    2.96
   1 -23   7   50.73    3.23
   1  23   8   63.63    3.19
   1  23   8   67.23    3.46
   1 -23   8   62.52    3.07
   1  23   9    6.45    1.46
   1 -23   9    6.04    1.40
   1  23   9    6.64    1.28
   1 -23  10   62.05    2.97
   1  23  10   57.38    2.58
   1 -23  10   62.82    2.88
  -1 -24  11   28.80    1.73
  -1  24  11   24.36    1.81
  -1 -24  10   36.98    2.35
  -1  24  10   30.27    2.47
  -1  24   9   77.73    3.68
  -1 -24   9   84.17    4.05
   1  24  -8  114.34    3.49
  -1 -24   8  109.56    3.93
   1 -24  -7    4.88    2.45
   1  24  -7    2.24    1.09
  -1 -24   7    1.71    2.05
  -1  24   7    0.61    1.89
  -1 -24   7    2.06    1.85
  -1  24   7    2.00    1.38
  -1  24   7    3.00    1.27
  -1 -24   7    3.06    1.10
  -1 -24   7    1.10    1.12
  -1  24   6    8.10    2.40
   1 -24  -6   11.60    3.57
  -1  24   6    9.81    1.62
   1  24  -6   10.33    1.51
  -1  24   6   13.33    1.91
  -1 -24   6   10.99    1.63
  -1  24   6    9.62    1.69
  -1  24   6    6.11    2.70
  -1 -24   6    7.71    2.47
  -1  24   5   13.51    2.95
   1  24  -5   16.78    1.78
  -1  24   5   16.33    1.96
   1 -24  -5   21.65    3.89
  -1 -24   5   15.79    3.42
  -1  24   5   17.71    3.70
  -1 -24   5   22.76    3.40
  -1  24   5   13.97    1.94
  -1  24   5   16.26    2.05
  -1 -24   5   15.63    1.81
  -1  24   4  180.20    7.32
  -1 -24   4  167.51    8.97
  -1 -24   4  184.81   10.42
  -1  24   4  171.38   10.49
  -1  24   4  178.86    7.29
   1  24  -4  181.01    7.06
  -1 -24   4  191.09    7.38
  -1  24   3    0.59    0.87
  -1  24   3    2.18    1.08
  -1 -24   3    1.39    1.82
   1  24  -3    1.63    0.99
  -1 -24   2  159.91    9.05
  -1  24   2  153.06    9.58
  -1  24   2  165.90    6.46
   1 -24  -2  160.35    6.30
  -1 -24   2  170.21    6.66
  -1  24   2  157.07    6.37
  -1  24   2  177.13    6.57
  -1 -24   2  149.88    7.76
   1  24  -2  160.99    6.45
   1 -24  -2  165.13    9.46
  -1 -24   1   16.82    2.81
  -1  24   1   18.12    3.47
   1 -24  -1   19.02    1.70
   1  24  -1   15.25    1.52
  -1  24   1   16.15    1.62
   1 -24  -1   20.45    3.13
  -1 -24   1   15.41    2.62
   1  24  -1   19.70    1.81
  -1  24   0  212.29   11.24
   1  24   0  229.08   11.45
  -1 -24   0  207.25    9.81
   1 -24   0  210.55    7.79
  -1  24   0  198.64    7.47
  -1 -24   0  194.84   10.10
   1  24   0  200.06    7.56
   1  24   0  204.95    7.74
   1 -24   0  205.65   10.08
   1  24   1  180.28   10.05
   1 -24   1  183.11    8.78
   1  24   1  178.94    6.95
  -1  24  -1  170.87    6.56
   1  24   1  170.88    6.78
  -1 -24  -1  187.30    9.89
   1 -24   1  174.54    6.99
   1 -24   2   27.11    3.22
   1  24   2   32.68    4.22
   1 -24   2   29.61    3.83
   1  24   2   30.35    2.12
   1 -24   2   31.81    2.43
  -1 -24  -2   24.23    3.70
   1  24   2   31.46    2.38
   1  24   2   33.10    2.40
   1 -24   3  158.17    8.69
   1 -24   3  162.85    9.63
   1  24   3  148.67    9.33
   1  24   3  158.93    6.37
   1  24   3  154.11    6.63
   1  24   3  150.34    6.47
   1 -24   3  164.61    6.25
  -1 -24  -4  336.97   16.57
   1  24   4  354.42   12.81
   1  24   4  343.80   12.53
   1  24   4  363.99   16.51
   1 -24   4  369.89   15.85
   1  24   4  358.18   13.10
   1 -24   4  349.25   12.76
   1 -24   4  380.00   12.47
  -1 -24  -5    1.81    2.43
   1  24   5    2.16    1.16
   1 -24   5   -0.55    2.17
   1  24   5   -0.54    1.81
   1 -24   5    0.51    1.64
   1  24   5    0.21    1.35
   1 -24   5    0.53    1.12
   1 -24   5   -0.16    1.04
  -1 -24  -6    6.72    2.86
   1 -24   6    5.54    2.44
   1  24   6    8.36    2.49
   1 -24   6    5.92    2.37
   1  24   6    7.65    1.59
   1 -24   6    7.27    1.47
   1 -24   6    7.93    1.55
   1  24   6    6.50    1.70
   1  24   7   27.21    2.48
   1  24   7   22.27    2.38
   1 -24   7   22.68    2.21
   1 -24   7   19.15    1.94
   1  24   8   -0.53    1.27
   1 -24   8    0.11    0.51
   1 -24   8   -0.15    1.04
   1  24   8   -0.16    1.15
   1 -24   9   -0.31    0.56
   1  24   9    1.02    1.14
   1 -24   9    1.12    1.07
   1  24   9    0.70    0.93
   1 -24  10   15.73    1.38
   1 -24  10   18.60    1.39
  -1 -25  11   23.03    1.47
  -1  25  11   21.15    1.60
  -1 -25  11   23.94    1.45
  -1 -25  10    8.89    1.29
  -1 -25   9   18.88    1.83
  -1  25   9   18.94    1.64
  -1  25   8   51.06    3.12
  -1  25   8   43.29    2.51
   1  25  -8   47.11    2.29
  -1 -25   8   55.78    2.80
   1  25  -7   46.06    2.76
   1 -25  -7   48.36    5.68
  -1  25   7   40.16    3.20
  -1  25   7   45.36    5.32
  -1 -25   7   43.57    4.83
  -1 -25   7   47.63    5.38
  -1  25   7   46.71    3.07
  -1 -25   7   44.28    2.86
  -1 -25   7   45.90    2.93
  -1  25   6   26.24    2.46
   1 -25  -6   17.99    3.63
  -1  25   6   23.68    2.38
   1  25  -6   22.02    2.00
  -1  25   6   22.29    3.95
  -1 -25   6   26.15    3.73
  -1 -25   6   22.57    2.17
  -1  25   6   22.10    2.27
  -1 -25   6   22.71    2.00
  -1  25   5  562.46   23.36
   1  25  -5  602.71   19.42
  -1  25   5  577.82   19.77
   1 -25  -5  544.11   24.10
  -1  25   5  587.06   19.82
  -1  25   5  557.62   24.33
  -1 -25   5  590.56   22.64
  -1 -25   5  600.11   24.24
  -1  25   5  614.30   20.04
  -1 -25   5  596.35   19.74
  -1 -25   5  613.27   19.24
   1  25  -4    0.14    0.99
  -1 -25   4   -0.52    1.76
  -1  25   4    0.58    1.95
  -1  25   4    1.33    1.02
  -1  25   4    0.66    1.15
  -1 -25   4    0.50    1.00
  -1 -25   3  115.35    7.82
   1 -25  -3  115.94    8.05
   1  25  -3  119.01    5.18
  -1  25   3  117.82    5.26
  -1  25   3  115.97    5.20
  -1  25   2   13.40    1.53
   1 -25  -2   15.41    3.15
  -1 -25   2   10.97    2.04
   1  25  -2   21.67    1.89
  -1  25   2   15.48    1.67
  -1  25   2   11.96    1.54
  -1 -25   2   13.51    1.65
   1 -25  -2   14.70    1.53
  -1  25   2   12.79    3.17
  -1 -25   2   20.73    3.22
   1 -25  -1  116.83    7.51
  -1  25   1  107.76    4.85
   1  25  -1  111.22    5.00
   1  25  -1  113.79    4.80
  -1 -25   1  121.14    7.03
   1 -25  -1  117.17    5.03
  -1 -25   1  118.62    5.17
  -1  25   1  122.37    8.26
  -1 -25   1  113.06    7.15
   1  25   0   73.28    3.71
  -1  25   0   71.08    3.47
   1 -25   0   64.81    5.21
  -1 -25   0   71.10    5.53
   1  25   0   69.62    3.53
   1 -25   0   69.98    3.67
  -1  25   0   59.89    5.70
   1  25   0   78.15    6.48
   1  25   1  231.55   11.92
  -1 -25  -1  223.66   11.36
   1  25   1  216.37    8.16
   1  25   1  218.75    8.30
  -1  25  -1  220.10    7.90
   1 -25   1  224.19    8.38
   1  25   2   20.82    3.63
   1 -25   2   16.21    3.17
   1 -25   2   17.72    2.71
   1 -25   2   20.75    2.05
   1  25   2   19.07    1.91
   1  25   2   18.47    1.89
  -1 -25  -2   27.86    3.95
   1  25   3  177.96    7.15
   1  25   3  167.15    6.96
  -1 -25  -3  157.27   10.02
   1  25   3  165.46    6.69
   1  25   3  187.62   10.51
   1 -25   3  163.00    9.02
   1 -25   3  168.26   10.08
   1  25   3  169.22    7.38
   1 -25   3  167.86    6.56
  -1 -25  -4    0.59    2.19
   1  25   4    1.99    1.28
   1 -25   4    0.46    1.70
   1  25   4    3.28    1.96
   1  25   4    3.09    1.25
   1  25   4    5.73    1.63
   1 -25   4    2.59    1.13
   1 -25   4    1.97    1.24
  -1 -25  -5   51.64    5.83
   1  25   5   53.90    3.45
   1 -25   5   54.75    5.71
   1  25   5   45.99    5.17
   1 -25   5   53.88    5.36
   1  25   5   59.70    3.77
   1 -25   5   55.94    3.49
   1 -25   5   56.59    3.32
  -1 -25  -6   84.68    7.58
   1  25   6  107.61    5.18
   1  25   6  100.06    7.52
   1 -25   6   88.71    7.28
   1 -25   6  103.24    7.80
   1  25   6  103.34    5.29
   1 -25   6  102.66    4.87
   1 -25   6  104.58    4.98
   1  25   7    0.18    1.23
   1 -25   7    1.64    1.10
   1 -25   7    1.11    1.18
   1  25   7    0.18    1.20
   1  25   8   14.01    1.87
   1 -25   8   15.11    1.73
   1  25   8   10.61    1.64
   1  25   9    1.61    1.14
   1 -25   9   -0.28    0.53
   1  25   9    1.17    0.91
   1 -25   9    1.25    0.94
   1 -25  10   32.75    1.85
   1  25  10   34.52    2.05
  -1 -26  11    3.07    0.64
  -1  26  11    5.25    0.86
  -1 -26  11    3.84    0.70
  -1 -26  10   25.27    1.76
  -1  26   9   -0.59    0.79
  -1 -26   9    1.21    1.00
  -1  26   8   26.68    2.03
  -1  26   8   23.32    2.18
   1  26  -8   21.00    1.58
  -1 -26   8   24.90    2.00
   1  26  -7  116.46    5.11
  -1  26   7  122.45    5.82
  -1  26   7  125.83    5.62
  -1 -26   7  124.74    5.39
  -1 -26   7  121.64    5.33
   1 -26  -6    3.13    2.58
   1  26  -6    6.44    1.31
  -1  26   6    1.25    2.02
  -1 -26   6    4.65    2.09
  -1 -26   6    4.62    2.26
  -1  26   6    5.17    1.56
  -1  26   6    6.02    1.47
  -1 -26   6    6.38    1.28
  -1 -26   6    4.04    1.42
  -1  26   5  199.27   11.21
   1 -26  -5  205.07   12.17
   1  26  -5  216.29    8.06
  -1  26   5  203.25    8.40
  -1  26   5  215.94    8.51
  -1 -26   5  193.07   11.51
  -1  26   5  200.84   12.08
  -1 -26   5  216.87    8.39
  -1  26   5  214.93    8.60
  -1 -26   5  209.20    7.83
   1  26  -4    8.40    1.45
  -1  26   4    9.01    3.11
  -1 -26   4   10.71    3.05
  -1  26   4    8.08    1.48
  -1  26   4    6.26    1.48
  -1 -26   4    9.60    1.63
   1  26  -3  158.54    6.40
  -1  26   3  151.09    6.47
   1 -26  -3  172.50   10.11
  -1 -26   3  165.91    9.63
  -1  26   3  151.39    6.40
  -1  26   2  443.33   19.88
  -1 -26   2  449.34   18.83
  -1  26   2  450.86   15.24
  -1  26   2  466.13   15.39
   1  26  -2  457.24   15.35
   1 -26  -2  435.26   19.07
  -1 -26   2  476.30   15.65
   1 -26  -2  450.79   15.17
  -1  26   1   71.59    6.31
  -1 -26   1   70.33    5.56
  -1  26   1   61.57    3.36
  -1  26   1   67.36    3.54
  -1 -26   1   67.05    5.25
   1  26  -1   73.76    3.75
   1  26  -1   74.76    3.54
   1 -26  -1   63.89    5.57
  -1 -26   1   76.29    3.89
   1 -26  -1   72.40    3.66
   1 -26   0  243.03   11.96
   1  26   0  248.68    9.27
  -1  26   0  257.36    9.23
   1  26   0  262.44    9.55
  -1 -26   0  237.28   12.05
   1 -26   0  255.63    9.52
  -1 -26   0  270.63    9.60
  -1  26   0  274.64   13.57
   1  26   0  276.88   13.60
   1  26   1   20.44    3.68
  -1  26  -1   24.36    3.96
   1 -26   1   18.79    1.95
   1  26   1   17.76    1.91
   1 -26   1   15.38    2.49
   1  26   1   19.24    1.89
  -1  26  -1   18.21    1.67
  -1 -26  -1   13.97    2.98
   1  26   2   12.52    3.14
   1  26   2    8.07    1.48
  -1 -26  -2   10.01    2.77
   1  26   2    8.42    1.46
   1 -26   2    7.13    1.41
  -1 -26  -2    6.18    1.20
  -1 -26  -3  300.12   15.41
   1  26   3  339.93   11.83
   1  26   3  309.42   15.30
   1 -26   3  294.21   13.72
   1 -26   3  338.45   15.54
   1  26   3  302.53   11.15
   1  26   3  328.14   12.04
  -1 -26  -3  327.02   11.06
   1  26   4  194.67    8.17
   1  26   4  201.74   11.52
   1 -26   4  196.14   10.58
   1 -26   4  206.36   11.60
   1  26   4  195.27    7.85
   1  26   4  199.48    8.44
   1 -26   4  208.16    8.26
   1 -26   4  203.89    7.71
  -1 -26  -5   86.91    7.60
   1  26   5   91.60    4.81
   1  26   5   91.96    4.66
   1 -26   5   94.10    7.51
   1 -26   5   87.45    6.86
   1  26   5   80.66    6.92
   1  26   5   87.86    4.95
   1 -26   5   82.26    4.60
   1 -26   5  104.03    4.62
  -1 -26  -6    7.94    2.93
   1 -26   6   14.88    3.05
   1  26   6   16.24    2.04
   1 -26   6   15.95    1.82
   1 -26   6   15.89    1.90
   1  26   6   11.99    1.94
   1  26   7    2.82    1.30
   1 -26   7    1.01    0.98
   1 -26   7    2.73    1.16
   1  26   7    0.89    1.26
   1  26   8   12.12    1.70
   1 -26   8   12.22    1.61
   1  26   8   12.40    1.66
   1  26   9    3.28    1.18
   1 -26   9    0.17    0.51
   1  26   9    3.72    0.96
   1 -26   9    2.97    0.98
   1 -26  10    3.23    0.70
   1  26  10    3.56    0.90
  -1 -27  10    5.44    0.95
  -1 -27   9    7.12    1.21
  -1  27   9    8.24    1.48
  -1  27   8   -0.17    1.23
  -1  27   8    0.81    0.94
  -1 -27   8    1.55    0.99
  -1 -27   8    0.45    0.53
  -1  27   7   25.09    2.43
  -1  27   7   23.62    2.24
   1  27  -7   24.11    1.92
  -1 -27   7   20.16    1.90
   1 -27  -6   13.16    3.53
   1  27  -6   10.65    1.50
  -1  27   6    6.22    2.58
  -1 -27   6    6.88    2.59
  -1  27   6    9.98    1.78
  -1  27   6   11.05    1.78
  -1 -27   6   12.65    1.75
  -1 -27   6   10.24    1.50
  -1  27   5   89.80    4.68
  -1  27   5   94.54    4.80
   1 -27  -5   92.08    7.75
   1  27  -5   85.20    4.30
  -1 -27   5  100.84    7.80
  -1  27   5   89.36    7.68
  -1  27   5   96.18    4.95
  -1 -27   5   92.23    4.71
  -1  27   5  103.51    7.54
  -1  27   4  257.66    9.61
  -1 -27   4  241.52   13.06
  -1  27   4  237.82   13.55
   1  27  -4  252.64    9.35
  -1  27   4  255.77    9.66
   1 -27  -4  237.76   13.30
  -1 -27   4  262.42    9.79
  -1  27   3   10.69    1.57
  -1 -27   3    6.66    2.70
   1  27  -3    8.24    1.42
   1 -27  -3    8.98    2.86
  -1  27   3    8.87    1.53
   1  27  -2   45.72    2.86
   1 -27  -2   41.50    4.82
  -1  27   2   38.45    2.66
  -1  27   2   47.26    5.44
  -1 -27   2   47.43    4.88
  -1  27   2   42.75    2.72
   1 -27  -2   40.68    2.64
  -1 -27   2   44.84    3.03
  -1  27   1   25.78    2.08
   1 -27  -1   27.45    3.80
   1  27  -1   22.74    2.06
   1  27  -1   24.69    1.95
  -1 -27   1   21.62    3.14
   1 -27  -1   26.40    2.16
  -1 -27   1   24.16    2.19
  -1  27   1   24.02    4.04
  -1 -27   1   22.17    3.27
   1  27   0   34.37    2.51
  -1  27   0   32.92    2.30
   1 -27   0   28.34    3.65
  -1 -27   0   24.25    3.56
   1  27   0   33.96    2.34
   1 -27   0   32.02    2.51
  -1 -27   0   38.56    2.62
  -1  27   0   39.02    4.81
   1  27   0   32.49    4.46
  -1  27  -1   35.35    2.39
   1  27   1   38.23    2.70
   1  27   1   41.94    2.71
  -1 -27  -1   41.36    4.76
   1 -27   1   39.29    2.84
  -1 -27  -1   39.56    2.64
   1  27   1   31.46    4.46
  -1  27  -1   43.55    5.13
   1  27   2  605.50   20.24
  -1 -27  -2  619.67   24.65
   1  27   2  596.72   20.09
   1  27   2  631.53   25.00
   1 -27   2  634.16   20.45
  -1 -27  -2  608.76   19.87
   1  27   3    1.26    1.26
  -1 -27  -3    3.50    2.51
   1  27   3    0.57    1.85
   1  27   3    1.15    0.88
   1  27   3    0.21    1.34
  -1 -27  -3    0.65    0.87
   1  27   4   33.73    2.76
   1  27   4   36.18    2.58
   1 -27   4   31.66    3.94
   1  27   4   30.78    4.43
   1 -27   4   34.47    2.86
   1  27   4   35.19    2.96
   1 -27   4   32.90    2.36
  -1 -27  -5    3.74    2.57
   1  27   5    8.54    1.80
   1  27   5    4.97    2.34
   1 -27   5    7.28    2.35
   1  27   5    8.14    1.87
   1 -27   5    9.69    1.66
   1 -27   5    4.84    1.24
   1  27   5    7.06    1.47
   1  27   6  156.27    6.78
   1 -27   6  168.50    6.85
   1 -27   6  162.69    6.63
   1  27   6  157.50    7.07
   1  27   7    9.70    1.68
   1 -27   7   10.97    1.59
   1 -27   7    7.74    1.33
   1  27   7    9.46    1.58
   1  27   8    0.27    0.95
   1 -27   8    0.48    0.93
   1  27   8   -0.43    1.02
   1  27   9    8.83    1.06
   1  27   9    9.24    1.29
   1  27  10   14.90    1.12
   1 -27  10   16.62    1.08
  -1 -28  10    2.17    0.70
  -1  28  10    3.26    1.00
  -1  28   9   21.51    1.97
  -1 -28   9   24.03    1.72
  -1  28   8   39.79    2.58
  -1 -28   8   39.78    2.16
  -1  28   8   40.47    2.26
   1  28  -7   11.76    1.42
  -1  28   7   14.03    1.91
  -1  28   7   13.22    1.79
  -1 -28   7   12.39    1.59
  -1 -28   7   12.50    1.55
   1 -28  -6    3.73    2.44
   1  28  -6    5.83    1.23
  -1  28   6    5.54    2.47
  -1 -28   6    0.57    1.91
  -1  28   6    2.38    1.28
  -1  28   6    4.06    1.45
  -1 -28   6    7.03    1.52
  -1 -28   6    3.75    1.07
  -1  28   5    9.31    2.60
  -1  28   5   10.53    1.80
   1  28  -5   11.09    1.55
  -1  28   5   11.40    3.18
  -1 -28   5    9.13    3.00
  -1  28   5   10.55    1.66
  -1  28   5    8.67    1.71
  -1 -28   5   13.51    1.84
  -1  28   4  146.73   10.02
  -1 -28   4  142.73    9.48
  -1  28   4  154.05    6.43
  -1 -28   4  147.75    6.54
   1  28  -4  149.73    6.20
   1 -28  -4  134.67    9.64
  -1  28   4  152.17    6.54
  -1 -28   3   25.65    3.88
  -1  28   3   20.17    2.00
   1  28  -3   24.76    2.13
  -1  28   3   24.71    2.26
   1 -28  -3   18.36    3.63
  -1  28   2  236.05    9.01
   1 -28  -2  229.58   12.51
   1  28  -2  227.70    8.98
  -1  28   2  249.18   13.30
  -1 -28   2  232.05   12.15
  -1  28   2  239.29    8.85
   1 -28  -2  258.78    9.03
  -1 -28   2  248.98    9.34
  -1  28   1   10.71    3.21
   1  28  -1    4.70    1.28
  -1  28   1    4.48    1.19
   1 -28  -1    3.90    2.28
  -1 -28   1    4.42    1.88
  -1  28   1    4.60    1.19
   1  28  -1    5.42    1.19
  -1 -28   1    8.33    1.44
   1 -28  -1    8.18    1.40
  -1  28   0   42.29    2.62
   1  28   0   37.61    2.72
   1 -28   0   35.55    4.09
  -1 -28   0   38.78    4.35
   1  28   0   38.36    2.57
   1 -28   0   40.07    2.84
  -1 -28   0   36.96    2.68
   1  28   0   32.66    4.73
  -1  28   0   35.34    4.77
  -1 -28  -1  173.52   10.02
   1  28   1  166.55    6.88
  -1  28  -1  164.43    6.45
   1  28   1  153.49    6.63
   1 -28   1  167.87    6.98
  -1 -28  -1  168.48    6.77
  -1  28  -1  165.76   10.49
   1  28   1  162.06   10.40
   1  28   2   45.12    2.96
   1  28   2   45.09    3.01
  -1 -28  -2   34.47    4.63
   1  28   2   37.36    4.88
  -1  28  -2   35.43    4.81
   1 -28   2   40.84    2.99
  -1 -28  -2   44.41    2.77
  -1 -28  -3   96.04    7.92
   1  28   3  119.22    5.50
   1  28   3  106.74    8.17
   1  28   3  109.03    4.92
   1  28   3  115.20    5.76
  -1 -28  -3  114.51    4.88
   1  28   4  247.83    9.50
   1  28   4  231.22    8.95
   1  28   4  222.17   12.68
   1  28   4  239.96    9.72
   1 -28   4  243.21    9.41
   1 -28   4  240.63    8.77
   1  28   5   26.28    2.54
  -1 -28  -5   22.32    4.07
   1  28   5   24.65    3.87
   1  28   5   18.64    2.03
   1 -28   5   23.69    2.05
   1 -28   5   28.95    2.51
   1  28   5   22.92    2.51
   1  28   6   -0.67    1.24
   1  28   6   -0.19    1.26
   1 -28   6   -0.72    1.01
   1 -28   6   -0.16    1.08
   1  28   7  174.23    6.99
   1  28   7  168.94    6.84
   1 -28   7  166.64    6.59
   1 -28   7  163.86    6.53
   1  28   8   -0.13    1.00
   1 -28   8    0.58    0.92
   1  28   8   -0.36    0.94
   1 -28   8   -0.22    0.85
   1  28   9   14.46    1.22
   1  28   9   15.88    1.47
  -1  29  10   10.97    1.19
  -1  29   9    1.30    1.01
  -1 -29   9    1.25    0.78
  -1  29   8   25.60    1.95
  -1  29   8   27.54    2.28
  -1 -29   8   29.04    1.96
   1  29  -7   36.65    2.25
  -1  29   7   38.98    2.70
  -1 -29   7   37.03    2.48
  -1 -29   7   34.44    2.25
  -1  29   7   37.53    2.79
   1  29  -6   25.51    2.04
  -1  29   6   26.53    2.40
  -1  29   6   30.78    2.56
  -1 -29   6   24.88    2.26
  -1 -29   6   24.80    1.94
  -1  29   5    9.70    1.73
   1  29  -5   11.44    1.49
  -1  29   5   13.27    3.42
  -1 -29   5    7.93    2.70
  -1  29   5    8.38    1.56
  -1  29   5    7.25    1.56
  -1 -29   5    9.40    1.69
   1 -29  -4   10.38    3.04
  -1  29   4   15.39    1.90
   1  29  -4   14.00    1.71
  -1 -29   4   12.78    3.27
  -1  29   4   13.39    3.27
  -1  29   4   17.44    1.93
  -1 -29   4   20.17    2.07
  -1  29   4   13.39    3.08
  -1  29   3   -1.23    0.96
  -1 -29   3    2.65    2.02
  -1  29   3   -0.50    1.04
   1 -29  -3    2.33    2.34
   1  29  -3    1.39    1.08
   1  29  -2    4.73    1.34
  -1  29   2    7.46    2.91
  -1 -29   2    4.97    2.24
  -1  29   2    4.59    1.15
  -1  29   2    5.17    1.31
   1 -29  -2    3.80    2.44
   1 -29  -2    6.73    1.26
  -1 -29   2    6.73    1.52
  -1  29   1    1.84    2.27
   1  29  -1    0.61    2.11
   1  29  -1   -0.16    1.05
  -1  29   1   -0.15    1.01
   1  29  -1    0.80    0.92
  -1 -29   1   -1.22    1.41
   1 -29  -1   -0.50    1.67
  -1  29   1    2.05    1.06
  -1 -29   1    0.17    1.08
   1 -29  -1   -0.63    0.98
  -1  29   0    4.87    2.58
   1  29   0   18.08    3.64
  -1  29   0   10.43    1.48
   1  29   0   10.90    1.71
  -1 -29   0    9.89    2.66
   1  29   0    8.63    1.43
   1 -29   0    9.23    2.35
   1 -29   0   14.86    1.82
  -1 -29   0   10.55    1.64
  -1  29  -1   12.72    3.18
   1  29   1    3.60    2.81
  -1  29  -1    7.10    1.28
   1  29   1    5.61    1.48
  -1 -29  -1    6.78    2.40
   1  29   1   11.30    1.64
   1 -29   1    7.62    1.58
  -1 -29  -1    9.12    1.54
   1  29   2   59.85    3.62
  -1 -29  -2   64.44    6.16
   1  29   2   56.48    3.59
   1  29   2   57.34    6.02
  -1  29  -2   55.60    5.98
   1 -29   2   59.16    3.71
  -1 -29  -2   66.03    3.43
  -1 -29  -3  140.54    9.79
   1  29   3  164.52    6.96
   1  29   3  151.25    6.24
   1  29   3  153.21   10.03
   1 -29   3  163.69    6.97
   1  29   3  166.71    7.25
  -1 -29  -3  152.18    6.17
   1  29   4    0.94    1.34
   1  29   4    0.58    1.86
   1  29   4    0.15    0.95
   1  29   4   -0.64    1.49
   1 -29   4   -0.56    1.30
   1 -29   4    0.26    0.85
   1  29   5  181.80    7.66
   1  29   5  177.40    7.25
   1 -29   5  187.42    7.08
   1 -29   5  183.14    7.53
   1  29   5  180.72    7.80
   1  29   6    9.16    1.52
   1 -29   6    9.77    1.45
   1 -29   6   10.53    1.67
   1  29   6   12.36    1.89
   1  29   7    1.40    1.09
   1 -29   7   -0.12    0.93
   1 -29   7    0.59    0.86
   1  29   7    1.66    1.21
   1  29   8   12.76    1.44
   1 -29   8   11.76    1.34
   1  29   8    9.46    1.37
   1  29   9    7.40    0.84
   1 -29   9    9.42    1.11
   1  29   9    9.84    1.10
  -1 -30  10   55.60    2.32
  -1  30  10   50.49    2.31
  -1  30   9    7.37    1.20
  -1 -30   9    6.58    0.86
  -1  30   8   43.40    2.73
  -1 -30   8   43.48    2.27
   1  30  -7   37.36    2.25
  -1  30   7   40.63    2.79
  -1 -30   7   46.05    2.67
  -1 -30   7   42.12    2.38
  -1  30   7   45.19    2.78
   1  30  -6    2.32    0.99
  -1  30   6    2.99    1.27
  -1  30   6    5.03    1.39
  -1 -30   6    3.81    1.15
  -1  30   5    8.26    1.69
   1  30  -5   10.12    1.47
  -1  30   5    5.62    2.82
  -1 -30   5    7.80    2.52
  -1  30   5   11.40    1.69
  -1  30   5    9.44    1.66
  -1 -30   5   10.69    1.71
  -1  30   4    0.55    1.65
  -1  30   4   -0.17    1.19
   1 -30  -4    4.27    2.57
   1  30  -4    1.19    1.02
  -1 -30   4    1.11    1.79
  -1  30   4    3.19    2.43
  -1  30   4    2.75    1.11
  -1  30   4   -0.20    1.29
  -1 -30   4    1.82    1.31
   1  30  -3    0.93    1.09
  -1 -30   3   -0.53    1.79
  -1  30   3    0.15    0.96
   1 -30  -3   -1.76    2.03
  -1  30   3    0.83    1.09
  -1 -30   3    0.18    1.15
   1  30  -2  312.16   11.10
  -1  30   2  315.47   11.07
   1 -30  -2  290.38   14.73
  -1  30   2  309.96   15.74
  -1  30   2  297.77   10.71
   1 -30  -2  300.91   10.86
  -1 -30   2  312.95   11.39
   1  30  -1   14.29    3.50
  -1  30   1   17.61    3.76
   1  30  -1   15.89    1.85
  -1  30   1   10.04    1.46
   1 -30  -1   16.56    3.11
   1  30  -1   10.66    1.52
  -1  30   1   14.03    1.67
  -1 -30   1   12.93    1.88
   1 -30  -1   12.58    1.66
  -1  30   0   94.45    4.38
   1  30   0   96.52    4.76
   1 -30   0   81.04    6.40
  -1 -30   0   89.16    6.85
   1  30   0   93.81    4.47
   1 -30   0   97.83    4.81
  -1 -30   0   96.79    4.70
   1  30   0   95.07    7.85
  -1  30   0   93.62    7.83
   1  30   1   84.02    4.40
  -1  30  -1   83.73    3.96
   1  30   1   78.58    4.12
  -1 -30  -1   77.55    6.69
   1 -30   1   77.09    4.32
  -1 -30  -1   86.67    4.24
   1  30   1   77.23    7.13
  -1  30  -1   77.98    7.08
  -1 -30  -2   32.42    4.61
   1  30   2   42.92    3.03
   1 -30   2   49.17    3.25
  -1 -30  -2   39.29    2.64
   1  30   2   41.15    5.18
  -1  30  -2   33.14    4.80
   1  30   3   73.78    4.20
  -1 -30  -3   60.34    6.27
   1  30   3   63.55    6.42
  -1  30  -3   68.80    6.67
   1  30   3   78.36    4.51
   1 -30   3   74.99    4.28
  -1 -30  -3   72.35    3.56
  -1 -30  -4    5.48    2.68
   1  30   4    7.40    1.64
   1  30   4    5.69    2.46
   1  30   4    7.57    1.30
   1  30   4    7.74    1.71
   1 -30   4    7.95    1.69
   1  30   5   99.89    5.02
   1  30   5   94.42    4.47
   1 -30   5   95.06    4.75
   1  30   5   90.76    4.83
   1 -30   6  112.77    5.15
   1  30   6  123.68    5.53
   1  30   6  112.44    5.08
   1  30   7    7.90    1.34
   1  30   7    5.55    1.32
   1 -30   7    7.20    1.21
   1 -30   8   18.47    1.55
   1  30   8   20.92    1.64
   1  30   8   17.31    1.57
   1 -30   9    1.39    0.64
   1  30   9    1.41    0.57
  -1  31   9    7.98    1.16
  -1  31   8   -0.96    1.04
  -1 -31   8    0.96    0.67
  -1  31   8    0.54    0.73
  -1  31   7    3.28    1.25
  -1  31   7    3.32    1.12
  -1 -31   7    3.17    1.05
  -1  31   6   39.29    2.87
  -1  31   6   41.16    2.82
  -1 -31   6   46.24    2.89
   1  31  -6   42.93    2.48
  -1  31   5    0.68    1.15
   1  31  -5    0.27    0.95
  -1  31   5    0.63    1.10
  -1  31   5    0.19    1.19
  -1 -31   5    0.34    1.15
  -1  31   4    3.25    2.01
   1 -31  -4    4.23    2.37
  -1  31   4    3.92    1.34
   1  31  -4    4.51    1.23
  -1  31   4    4.43    2.42
  -1 -31   4    3.27    2.14
  -1  31   4    1.39    1.11
  -1  31   4    5.22    1.57
  -1 -31   4    5.59    1.58
   1  31  -3    0.77    1.14
  -1  31   3    1.45    0.95
   1 -31  -3   -0.58    2.03
  -1  31   3    2.31    1.23
  -1 -31   3    1.10    1.38
  -1  31   2  233.32    8.81
   1 -31  -2  213.45   12.21
   1  31  -2  246.41    8.95
  -1  31   2  207.40   12.74
  -1  31   2  223.45    8.42
   1 -31  -2  234.20    8.70
  -1 -31   2  242.51    9.24
   1 -31  -1  240.83   12.65
   1  31  -1  247.97    9.14
   1  31  -1  249.29    9.54
  -1  31   1  250.35    9.30
   1 -31  -1  260.61    9.58
  -1 -31   1  266.64    9.83
  -1  31   1  262.76   14.16
   1  31  -1  263.09   14.09
  -1  31   0  118.37    5.11
  -1  31   0  117.92    5.05
   1  31   0  114.01    5.12
   1  31   0  116.74    5.42
  -1 -31   0  101.99    7.46
   1  31   0  108.37    8.62
  -1  31   0  108.84    8.65
   1 -31   0  119.21    5.51
  -1 -31   0  121.88    5.46
   1  31   1    5.57    2.56
  -1  31  -1   10.02    2.98
  -1  31  -1    8.46    1.26
   1  31   1    6.07    1.48
  -1 -31  -1    3.16    1.84
   1 -31   1    7.07    1.50
  -1 -31  -1    7.19    1.46
  -1 -31  -2    2.26    1.97
   1  31   2    4.51    1.47
  -1 -31  -2    3.36    1.15
   1 -31   2    6.12    1.57
  -1  31  -2    6.78    2.77
   1  31   2    7.29    2.73
   1  31   3    1.10    1.21
  -1 -31  -3    1.18    1.91
   1  31   3    2.95    2.12
  -1  31  -3    2.40    2.29
   1  31   3   -1.27    1.50
   1 -31   3    0.37    1.24
   1  31   4   25.08    2.40
   1  31   4   22.35    2.20
   1  31   5    1.20    1.28
   1  31   5    0.67    0.88
   1 -31   5    0.83    1.28
   1  31   5   -0.75    1.34
   1  31   6   -0.38    0.92
   1  31   6   -0.16    1.14
   1 -31   6    0.28    1.06
   1 -31   7   21.03    1.65
   1  31   7   20.07    1.69
   1  31   7   20.58    1.85
   1 -31   8   18.42    1.41
   1 -31   8   14.10    1.23
   1  31   8   17.04    1.34
   1 -31   9   12.61    0.97
  -1  32   9    5.32    0.87
  -1  32   8    2.11    0.71
  -1  32   8    2.91    0.98
  -1 -32   7   83.17    3.87
  -1  32   7   90.30    4.11
  -1  32   7   89.63    4.02
  -1  32   6  148.95    6.09
  -1 -32   6  157.05    6.19
   1  32  -6  141.22    5.58
  -1  32   6  147.08    6.22
  -1  32   5   21.08    1.99
   1  32  -5   20.62    1.80
  -1  32   5   18.67    2.14
  -1 -32   5   19.96    2.10
  -1  32   4   40.13    2.69
  -1  32   4   43.28    3.19
   1  32  -4   46.52    2.80
  -1  32   4   44.64    2.96
  -1  32   3   14.56    1.61
   1  32  -3   18.70    1.90
  -1  32   3   14.36    1.75
   1 -32  -3   12.07    3.09
  -1 -32   3   16.26    1.97
   1  32  -3   12.59    3.18
   1  32  -2   41.83    2.88
  -1  32   2   47.64    2.96
   1 -32  -2   40.17    4.85
   1 -32  -2   52.06    2.97
  -1 -32   2   47.60    3.21
  -1  32   2   47.33    5.70
   1  32  -1   34.15    2.60
  -1  32   1   37.19    2.53
   1 -32  -1   32.06    4.16
   1  32  -1   31.02    4.76
  -1  32   1   27.51    4.60
   1 -32  -1   36.38    2.61
  -1 -32   1   31.23    2.68
   1  32   0    8.80    2.91
  -1  32   0   10.16    3.20
   1  32   0   13.16    1.82
  -1  32   0   15.79    1.71
  -1  32   0   15.64    1.67
  -1 -32   0   14.04    1.88
   1 -32   0   13.81    1.80
   1  32   1   50.78    3.41
  -1  32  -1   56.49    3.11
  -1 -32  -1   51.35    5.35
   1 -32   1   67.39    3.75
  -1 -32  -1   60.57    3.39
  -1  32  -1   65.94    6.55
   1  32   1   47.04    5.53
   1  32   2   13.16    1.92
  -1 -32  -2   10.57    2.89
   1  32   2   14.25    2.18
  -1 -32  -2   13.30    1.60
   1 -32   2   11.75    1.79
   1  32   2   10.85    2.99
  -1  32  -2    7.97    2.66
   1  32   3    1.43    1.34
   1  32   3    1.45    1.38
   1 -32   3    3.47    1.41
   1  32   4   59.69    3.40
   1  32   4   59.73    3.25
   1 -32   5   56.52    2.91
   1  32   5   56.37    2.99
   1  32   5   54.72    3.09
   1  32   6    3.42    1.31
   1 -32   6    1.82    1.02
   1  32   6    0.11    0.55
   1  32   7   53.24    2.39
   1 -32   7   54.80    2.32
   1  32   8   29.13    1.62
   1 -32   8   31.82    1.75
  -1 -33   9   66.41    2.64
  -1  33   8    1.11    0.54
  -1  33   8    1.72    0.83
  -1  33   7   -0.43    0.88
  -1  33   7    0.44    0.89
  -1 -33   7    0.80    0.85
  -1  33   6   14.46    1.60
  -1  33   6   19.00    1.83
   1  33  -6   13.88    1.35
  -1 -33   6   15.06    1.68
  -1  33   5  133.45    5.62
  -1 -33   5  142.06    5.99
  -1  33   5  137.17    6.09
   1  33  -5  138.96    5.48
   1  33  -4    1.73    1.07
  -1  33   4    1.86    0.95
  -1  33   4   -0.79    1.15
  -1  33   4    0.75    1.25
  -1 -33   3  150.42    4.93
  -1  33   3  148.57    4.51
   1  33  -3  142.01    4.24
   1 -33  -2   93.88    4.44
  -1 -33   2   97.82    4.88
   1  33  -2  103.81    4.73
  -1  33   2   92.64    4.51
  -1  33   2   94.16    7.92
  -1  33   1   17.32    1.79
   1  33  -1   19.22    1.99
  -1  33   1   11.41    3.50
   1  33  -1   13.81    3.28
   1 -33  -1   17.59    1.94
  -1 -33   1   16.18    1.98
  -1  33   0   17.03    3.87
   1  33   0   14.95    3.39
   1  33   0   16.45    1.93
   1 -33   0   18.34    2.04
  -1 -33   0   18.97    2.00
   1  33   1   61.57    3.66
  -1  33  -1   63.51    3.28
   1  33   1   66.76    3.77
   1 -33   1   63.37    3.75
  -1 -33  -1   66.67    3.65
   1  33   1   66.60    6.54
  -1  33  -1   73.23    6.93
   1  33   2    7.09    1.59
  -1 -33  -2    4.70    1.17
   1 -33   2    3.78    1.43
   1  33   2    6.43    1.74
   1 -33   3   23.13    2.28
   1  33   3   20.61    2.31
   1  33   3   18.55    2.12
   1  33   4   19.77    2.27
   1  33   4   21.79    2.28
   1 -33   5   18.65    1.91
   1  33   5   17.98    2.11
   1  33   5   13.76    1.79
   1 -33   6   12.42    1.39
   1 -33   6   10.50    1.43
   1  33   6   11.77    1.65
   1 -33   7   42.85    1.94
   1  33   7   41.35    2.00
   1 -33   8    3.86    0.73
   1 -33   8    3.39    0.61
  -1  34   8   -0.26    0.46
  -1 -34   7  131.44    3.44
  -1  34   7  126.95    3.44
  -1 -34   6   66.63    2.77
  -1  34   6   61.08    2.75
   1  34  -5    5.84    1.05
  -1  34   5    4.90    1.36
  -1 -34   5    3.68    1.35
  -1  34   4   15.01    2.00
  -1  34   4   15.15    1.71
   1  34  -4   17.01    1.62
  -1  34   3   11.51    1.64
  -1 -34   3   15.36    1.95
   1  34  -3   12.06    1.60
  -1  34   2    0.71    0.99
  -1 -34   2    1.90    1.29
   1 -34  -2    0.54    0.92
   1  34  -2    1.04    1.07
  -1  34   1    0.80    0.87
   1 -34  -1    0.46    1.04
  -1 -34   1   -0.68    1.19
   1  34  -1    1.56    1.16
   1  34   0  117.92    5.43
  -1 -34   0  126.44    5.54
   1 -34   0  116.61    5.42
   1  34   1   19.08    2.01
  -1 -34  -1   20.97    2.03
   1 -34   1   24.17    2.26
   1  34   2    0.50    1.25
   1 -34   2    1.56    1.34
  -1 -34  -2    0.39    0.87
   1  34   2    1.40    1.42
   1  34   3    2.61    1.32
   1  34   3    1.90    1.42
   1 -34   3    1.01    1.24
   1  34   4    7.52    1.64
   1  34   4    6.34    1.50
   1 -34   4    9.95    1.30
   1  34   5   21.35    2.11
   1 -34   5   23.92    1.78
   1 -34   5   22.25    1.97
   1  34   6   24.99    2.03
   1 -34   6   29.02    1.89
   1 -34   6   28.74    1.96
   1 -34   7    1.74    0.72
   1 -34   7    0.62    0.44
   1  34   7    2.22    0.80
  -1 -35   8   19.83    1.20
  -1 -35   7    4.32    0.78
  -1  35   7   34.08    1.63
  -1 -35   6   19.17    1.65
  -1  35   6   15.94    1.60
  -1  35   5   -0.14    1.08
  -1 -35   5   -0.55    1.09
   1  35  -5    0.64    0.74
  -1  35   4   20.03    2.16
   1  35  -4   18.82    1.67
  -1  35   3   -0.14    1.07
  -1  35   3    2.92    1.49
  -1 -35   3    0.49    1.24
   1  35  -3    0.52    0.97
   1 -35  -2   28.66    2.07
  -1 -35   2   29.05    2.49
  -1  35   2   28.24    2.15
   1  35  -2   27.09    2.17
   1 -35  -1  126.94    5.48
  -1 -35   1  135.02    5.77
   1  35  -1  128.75    5.56
  -1  35   1  120.02    5.17
   1  35   0   18.26    1.94
   1 -35   0   18.14    1.90
  -1 -35   0   15.80    1.82
   1  35   0   16.76    1.93
   1 -35   1    0.49    1.20
  -1 -35  -1    2.41    1.15
   1  35   1    1.09    1.14
   1  35   2   10.82    1.70
  -1 -35  -2    9.89    1.35
   1 -35   2    7.56    1.54
   1  35   2   10.60    1.88
   1  35   3   57.35    3.58
   1 -35   3   52.99    3.33
   1  35   3   56.20    3.31
   1  35   4   12.90    1.77
   1  35   4   13.39    1.77
   1 -35   4   11.32    1.25
   1 -35   5    2.00    0.79
   1 -35   5    2.34    1.12
   1  35   5    1.09    1.11
   1 -35   6    8.61    1.01
   1 -35   6    6.51    1.05
   1  35   6    7.89    1.22
   1 -35   7    9.44    1.03
   1 -35   7    9.48    0.90
   1  35   7    9.06    0.98
  -1 -36   7    5.46    0.76
  -1  36   7    4.65    0.70
  -1  36   6    7.20    1.12
  -1 -36   6    6.54    1.09
  -1  36   5    0.52    1.06
  -1 -36   5    0.25    0.95
   1  36  -5    0.23    0.67
  -1  36   4   40.95    2.80
   1  36  -4   37.93    2.26
  -1  36   3    3.86    1.09
  -1  36   3    3.23    1.33
  -1 -36   3    1.52    1.20
   1  36  -3    2.84    1.01
   1 -36  -2  131.03    5.21
  -1 -36   2  135.77    5.76
   1  36  -2  123.18    5.32
  -1  36   2  124.47    5.21
  -1  36   1    3.49    0.97
   1  36  -1    4.96    1.23
  -1 -36   1    4.91    1.38
   1 -36  -1    2.98    1.12
   1  36  -1    2.93    1.21
   1  36   0   95.66    4.45
   1 -36   0   96.20    4.53
  -1 -36   0   89.67    4.38
   1  36   1  137.20    5.90
  -1 -36  -1  143.16    5.79
   1 -36   1  143.87    6.10
   1  36   2    2.04    1.20
   1 -36   2    0.31    1.09
  -1 -36  -2    1.00    0.84
   1  36   2    1.94    1.30
   1  36   3    2.80    1.21
   1 -36   3    0.58    1.08
   1  36   3   -0.99    1.26
   1  36   4   -0.15    1.15
   1  36   4    0.39    1.06
   1  36   5    3.75    1.15
   1 -36   5    3.28    1.05
   1 -36   5    4.02    0.81
   1  36   6    9.58    1.18
   1 -36   6    8.32    1.02
   1 -36   6    6.21    0.82
   1 -36   7    0.52    0.51
  -1 -37   6   11.42    1.19
  -1  37   6    8.71    1.11
  -1 -37   5    1.44    0.95
  -1  37   5   -0.57    0.89
  -1  37   4   24.74    2.12
   1  37  -4   22.37    1.60
  -1  37   3   12.77    1.73
  -1 -37   3   13.01    1.66
   1  37  -3    9.59    1.26
  -1  37   2   10.09    1.28
   1  37  -2   11.72    1.36
   1 -37  -2    8.10    1.18
   1  37  -2    9.17    1.36
   1  37  -1  102.78    4.31
  -1 -37   1   94.58    4.49
   1  37   0   23.98    2.00
   1 -37   0   27.66    2.15
  -1 -37   0   25.80    2.13
   1 -37   1    9.09    1.51
  -1 -37  -1    7.58    1.26
   1  37   1   10.95    1.47
   1  37   2    7.02    1.39
  -1 -37  -2    7.29    1.08
   1 -37   2    4.66    1.29
   1  37   2    5.69    1.47
   1  37   3    1.26    1.07
   1  37   3    1.05    1.19
   1 -37   3    1.73    1.11
   1  37   4   13.42    1.65
   1  37   5    4.90    1.08
   1 -37   5    4.93    1.03
   1  37   6    4.83    0.87
   1 -37   6    5.74    0.82
  -1  38   6    8.61    0.92
  -1 -38   6    9.16    0.99
  -1  38   5   11.69    1.31
  -1 -38   5   11.69    1.32
  -1  38   4   -0.24    0.98
  -1  38   3    6.16    1.33
  -1 -38   3    8.36    1.38
   1  38  -3    5.18    0.98
   1  38  -2    0.83    0.77
  -1 -38   2    0.26    1.04
   1 -38  -2    0.26    0.70
  -1  38   2    0.46    1.23
  -1 -38   1   10.02    1.47
   1 -38  -1    5.85    1.13
   1  38  -1    9.41    1.28
   1  38   0   14.58    1.54
   1 -38   0   14.41    1.59
   1  38   0   15.91    1.89
  -1 -38   0   16.69    1.66
   1  38   1   72.02    3.54
   1 -38   1   68.70    3.60
  -1 -38  -1   72.34    3.37
   1  38   2   46.51    2.64
   1  38   2   45.90    2.88
   1 -38   2   43.65    2.66
  -1 -38  -2   37.66    2.11
   1  38   3   16.23    1.60
   1 -38   3   15.79    1.65
   1  38   3   14.51    1.69
   1  38   4    7.24    1.26
   1 -38   5    1.27    0.80
   1  38   5    1.04    0.81
   1  38   6    1.80    0.61
  -1 -39   6    0.05    0.48
  -1 -39   5    6.76    1.01
  -1  39   5    7.57    1.02
  -1  39   4   10.64    1.29
  -1 -39   3    3.26    1.11
  -1  39   3    3.32    1.13
   1  39  -2   70.92    3.09
  -1 -39   2   78.06    3.67
  -1  39   2   80.21    3.87
   1  39  -1   83.26    3.58
  -1 -39   1   86.66    3.92
   1 -39  -1   82.48    3.63
   1  39  -1   87.33    4.13
   1  39   0    1.20    0.83
  -1 -39   0    2.26    0.99
   1 -39   0    2.82    1.00
   1  39   0    1.81    1.17
  -1 -39  -1    0.82    0.78
   1 -39   1    0.23    0.95
   1  39   1   -0.62    0.87
   1  39   2   31.34    2.28
   1 -39   2   27.41    2.03
   1  39   2   26.32    1.90
   1 -39   3   79.68    3.54
   1  39   3   75.30    3.39
   1  39   3   72.91    3.60
   1  39   4    1.52    0.91
   1 -39   5    3.19    0.73
   1  39   5    3.81    0.81
  -1 -40   5    2.82    0.73
  -1  40   5    1.61    0.62
  -1  40   4    1.80    0.82
   1  40  -4   -0.55    0.54
  -1  40   3   17.76    1.60
  -1 -40   3   15.85    1.47
  -1  40   2   36.86    2.33
  -1 -40   2   35.90    2.17
   1  40  -1    1.87    0.74
   1 -40  -1    2.08    0.72
  -1 -40   1    2.72    0.94
  -1  40   1    1.37    1.15
   1  40  -1    3.42    1.13
   1  40   0   12.27    1.22
   1  40   0   15.08    1.64
   1 -40   0   13.90    1.35
  -1 -40   0   14.17    1.35
  -1 -40  -1    9.21    1.06
   1 -40   1   10.08    1.25
   1  40   1    8.99    1.11
   1  40   2   11.61    1.25
   1 -40   2   14.26    1.39
   1  40   3    0.58    0.82
   1 -40   3    0.26    0.78
   1  40   4   29.26    1.76
  -1  41   4    2.16    0.74
   1  41  -3   20.04    1.44
  -1 -41   3   21.67    1.54
  -1 -41   2    9.37    1.16
   1  41  -2    8.38    1.14
  -1  41   2    9.72    1.30
  -1 -41   1    3.20    0.89
   1 -41  -1    2.37    0.59
  -1  41   1    3.71    1.10
   1  41  -1    2.48    1.01
   1  41   0    7.72    0.86
  -1 -41   0    7.01    0.96
   1 -41   0    7.47    0.93
  -1  41   0    6.64    1.17
   1  41   0    9.68    1.26
   1 -41   1    2.02    0.83
  -1 -41  -1    1.29    0.54
   1  41   1    1.28    0.65
   1 -41   2   15.76    1.33
   1  41   3   16.43    1.35
   1 -41   3   12.18    1.14
   1  41   4   12.48    1.03
   1 -41   4   14.61    1.04
  -1 -42   3    2.07    0.74
  -1  42   3    3.34    0.76
  -1 -42   2   -0.48    0.67
  -1  42   2   -0.40    0.80
   1  42  -2    0.41    0.64
  -1  42   1   20.78    1.61
  -1 -42   1   21.78    1.40
   1  42  -1   20.69    1.51
  -1 -42   0    0.27    0.53
   1 -42   0    0.05    0.48
  -1  42   0    0.88    0.80
   1  42   0    0.17    0.73
   1 -42   1    3.09    0.74
   1 -42   2    1.39    0.66
   1  42   3   41.67    1.89
   1 -42   3   39.22    1.78
  -1  43   2   -0.06    0.58
  -1 -43   2   -0.29    0.50
  -1  43   1   35.84    1.83
   1  43  -1   30.85    1.64
   1  43   0   -0.31    0.63
  -1  43   0    0.47    0.71
   1  43   1    2.26    0.70
  -2   0  14   10.32    0.99
  -2   0  14   10.65    1.06
  -2   0  13    0.81    1.04
  -2   0  13    1.07    1.00
  -2   0  12  205.12    7.90
  -2   0  12  189.14    7.81
  -2   0  11   -0.18    1.34
  -2   0  11    1.47    1.43
  -2   0  11    1.88    2.18
  -2   0  10   70.53    6.15
  -2   0  10   81.50    4.33
  -2   0  10   73.62    4.22
  -2   0  10   62.54    6.60
  -2   0   9    0.98    1.81
  -2   0   9   -0.58    0.96
  -2   0   9   -1.14    2.23
  -2   0   9   -0.50    1.08
  -2   0   8  256.36   12.37
  -2   0   8  260.16    9.25
  -2   0   8  253.46    9.39
  -2   0   8  273.60   13.08
   2   0  -8  251.01   11.93
   2   0  -7   -1.00    1.44
  -2   0   7    0.37    1.50
   2   0  -7   -0.85    1.05
  -2   0   6  547.78   19.90
   2   0  -6  525.81   17.76
   2   0  -6  536.34   19.38
   2   0  -6  564.83   18.67
   2   0  -5   -0.27    0.77
   2   0  -5   -0.65    1.19
   2   0  -5    0.56    0.95
   2   0  -4    9.96    1.31
   2   0  -4    9.94    1.66
  -2   0   4    9.72    1.60
   2   0  -4   11.97    1.67
  -2   0   3    0.72    0.92
  -2   0   3   -0.43    0.91
   2   0  -3   -0.13    0.98
   2   0  -3   -0.89    0.80
  -2   0   2 4713.58  141.41
   2   0  -2 4825.67  141.35
  -2   0   1    0.81    0.63
   2   0   0 1284.17   38.15
  -2   0   0 1229.63   37.11
   2   0   1   -0.16    0.40
   2   0   1    0.64    0.73
   2   0   1    1.37    1.05
   2   0   2  889.12   28.27
   2   0   2  923.18   28.89
  -2   0  -2  881.45   28.92
   2   0   2  908.71   28.80
   2   0   3    0.17    1.05
   2   0   3    0.45    1.17
  -2   0  -3    0.63    1.05
   2   0   4  147.38    6.90
   2   0   4  158.94    7.79
  -2   0  -4  153.09    7.49
   2   0   5   -0.54    1.22
  -2   0  -5    0.68    1.37
   2   0   5    1.46    1.67
   2   0   6  167.92    6.66
   2   0   6  175.80    8.51
   2   0   6  159.53    6.50
   2   0   6  159.76    6.47
  -2   0  -6  156.42    9.00
   2   0   6  175.97    9.67
   2   0   6  162.46    6.54
   2   0   7    0.66    1.18
   2   0   7   -0.54    2.00
   2   0   7    0.84    0.86
   2   0   7    1.20    1.14
   2   0   7    1.53    1.49
   2   0   7    0.52    0.91
   2   0   7    3.20    1.19
   2   0   7   -0.32    1.06
   2   0   8  149.64    6.00
   2   0   8  156.13    6.76
   2   0   8  145.59    5.98
   2   0   8  145.95    6.46
   2   0   8  130.77    8.20
   2   0   8  162.57    6.78
   2   0   8  159.29    6.82
   2   0   8  170.12   10.51
   2   0   9    1.69    1.39
   2   0   9    1.35    1.38
   2   0   9   -1.91    2.56
   2   0  10   72.58    4.01
   2   0  10   65.12    3.88
   2   0  11   -0.40    1.13
   2   0  12    1.89    0.89
  -2  -1  14    8.94    0.97
  -2  -1  14    8.99    1.00
  -2  -1  13   52.89    3.00
  -2  -1  13   59.61    3.10
  -2   1  13   58.96    3.11
  -2  -1  12   61.38    3.58
  -2   1  12   60.55    3.59
  -2  -1  12   61.38    3.61
  -2   1  12   57.54    3.51
  -2  -1  11   21.17    2.34
  -2   1  11   20.66    2.29
  -2  -1  11   22.50    2.32
  -2  -1  11   15.66    3.82
  -2   1  11   22.01    2.34
  -2   1  10   22.16    3.58
  -2  -1  10   26.58    3.90
  -2  -1  10   23.98    2.39
  -2   1  10   25.29    2.44
  -2  -1  10   21.85    4.11
  -2  -1  10   25.95    2.44
  -2   1   9   42.43    4.66
  -2  -1   9   31.88    3.50
  -2  -1   9   35.52    4.49
  -2  -1   9   37.49    4.90
  -2  -1   9   42.16    2.91
  -2   1   9   40.78    2.88
  -2   1   9   44.41    2.72
  -2  -1   9   42.81    2.71
   2  -1  -8    0.38    1.29
  -2  -1   8   -0.45    1.74
  -2   1   8    2.56    1.62
   2   1  -8   -0.42    1.45
  -2   1   8    0.13    0.85
  -2  -1   8   -0.90    0.93
  -2   1   8   -0.97    2.22
  -2  -1   8    0.14    0.93
  -2  -1   8   -0.97    2.13
   2   1  -7    0.35    1.53
   2  -1  -7    2.56    1.52
  -2   1   7    0.73    1.51
  -2  -1   7    1.52    1.49
   2  -1  -7   -0.65    1.11
   2   1  -7   -0.64    0.93
  -2  -1   6   50.38    4.34
  -2   1   6   56.67    4.31
   2   1  -6   54.38    2.96
   2  -1  -6   56.31    3.33
   2  -1  -6   55.83    3.62
   2   1  -6   59.18    3.66
   2   1  -6   56.80    4.19
   2  -1  -6   56.70    4.00
  -2   1   6   63.31    4.42
   2  -1  -5 1115.77   34.03
   2   1  -5 1066.95   33.57
   2  -1  -5 1081.57   34.50
   2   1  -5 1101.63   34.50
   2  -1  -5 1080.70   34.74
   2   1  -5 1096.44   35.05
  -2   1   5 1078.74   35.11
   2   1  -4  137.40    5.33
   2  -1  -4  139.51    5.56
   2   1  -4  131.78    5.83
  -2  -1   4  125.46    6.00
  -2   1   4  118.84    5.73
   2   1  -4  130.00    5.93
   2  -1  -4  134.37    5.82
   2   1  -3  241.15    8.61
   2  -1  -3  239.72    8.80
  -2  -1   3  237.85    9.05
  -2  -1   3  246.18    9.22
  -2   1   3  248.31    9.03
   2   1  -3  265.80    9.26
   2  -1  -3  261.97    9.01
  -2   1   3  245.67    9.17
   2   1  -3  242.98    9.05
  -2   1   2  251.65    8.89
  -2   1   2  253.50    8.83
  -2  -1   2  244.37    8.78
  -2   1   2  242.46    8.62
   2   1  -2  262.89    8.77
   2  -1  -2  255.82    8.85
  -2  -1   1  242.50    8.07
  -2   1   1  243.50    8.21
  -2   1   1  241.97    7.85
   2   1   0 2811.32   83.29
  -2  -1   0 2811.26   82.71
   2  -1   0 2896.84   83.92
   2   1   0 2684.88   83.78
   2   1   1    1.09    0.44
   2  -1   1    0.92    0.82
   2   1   1    1.00    0.82
   2  -1   1    1.37    1.01
   2   1   1    0.69    0.98
   2   1   2   28.70    2.08
   2  -1   2   28.91    2.21
   2  -1   2   27.93    2.38
  -2  -1  -2   33.38    2.54
   2   1   2   28.34    2.42
   2  -1   2   29.38    2.48
   2   1   2   30.06    2.47
   2   1   3  331.45   12.00
   2  -1   3  336.37   12.24
  -2   1  -3  335.59   12.70
  -2  -1  -3  335.93   12.50
   2   1   3  348.92   12.84
   2  -1   3  338.34   12.83
   2   1   4  124.85    6.02
   2  -1   4  124.75    6.26
  -2  -1  -4  126.93    6.54
  -2   1  -4  132.86    6.83
   2   1   4  124.03    6.82
   2  -1   4  134.00    6.96
   2   1   5  172.41    8.13
   2  -1   5  186.39    8.51
   2  -1   5  182.06    9.27
   2   1   5  176.84    9.18
  -2  -1  -5  193.32    9.10
  -2   1  -5  169.29    8.93
   2  -1   6  352.67   12.23
   2   1   6  344.06   12.23
   2  -1   6  383.02   14.69
   2   1   6  351.91   14.08
   2   1   6  344.34   12.13
   2  -1   6  362.46   12.18
   2  -1   6  368.84   15.75
   2  -1   6  350.01   12.14
   2   1   6  353.13   15.59
  -2  -1  -6  317.33   14.70
   2  -1   6  349.75   12.10
  -2   1  -6  337.86   15.17
   2   1   7  255.14    9.03
   2  -1   7  258.07    9.18
   2   1   7  260.00    9.80
   2  -1   7  262.45    9.76
   2   1   7  248.54   11.56
   2  -1   7  274.18   12.19
   2  -1   7  260.06    9.30
   2   1   7  255.05    9.61
   2  -1   7  260.34    9.65
   2   1   7  247.77    9.16
   2  -1   7  281.14   13.65
   2  -1   7  246.27    9.62
   2   1   7  265.92   13.43
   2  -1   7  268.00    9.74
   2  -1   8  219.79    8.29
   2  -1   8  220.30    8.89
   2   1   8  220.56    8.96
   2   1   8  240.60    8.92
   2  -1   8  225.92    8.32
   2  -1   8  236.97    8.91
   2  -1   8  211.75   11.03
   2  -1   8  218.78    8.93
   2  -1   8  232.81   12.89
   2   1   8  222.94    8.90
   2  -1   8  231.79    8.96
   2  -1   9   76.51    3.71
   2  -1   9   75.28    4.34
   2   1   9   78.24    4.37
   2  -1   9   82.33    4.45
   2   1   9   73.43    4.31
   2  -1   9   73.70    7.09
   2   1   9   78.63    4.23
   2  -1  10   16.02    2.02
   2   1  10   12.56    1.88
   2   1  10   16.59    1.95
   2  -1  10   13.66    1.91
   2   1  11    1.60    1.10
   2  -1  11    1.46    1.11
   2  -1  12    0.57    0.80
  -2  -2  14    8.78    0.97
  -2  -2  14    8.83    0.96
  -2  -2  13   53.58    2.98
  -2  -2  13   55.18    2.94
  -2  -2  12   92.23    4.61
  -2  -2  12   91.32    4.57
  -2  -2  11    1.09    1.34
  -2  -2  11    0.36    1.29
  -2  -2  11    1.25    2.17
  -2  -2  10   10.58    3.08
  -2  -2  10   10.56    1.78
  -2  -2  10   10.11    1.88
  -2  -2  10   11.21    2.97
  -2   2  10    9.05    2.51
  -2   2   9  112.33    4.92
  -2  -2   9  115.07    5.24
  -2  -2   9  117.34    8.33
  -2   2   9  120.45    5.03
  -2  -2   9  100.30    4.89
  -2   2   9  108.13    7.45
  -2  -2   9   98.14    6.50
  -2  -2   9  122.68    8.11
  -2  -2   8    6.78    2.65
  -2  -2   8    5.24    1.23
  -2   2   8    5.27    1.05
  -2  -2   8    3.38    1.02
  -2   2   8    4.10    1.01
   2   2  -8    4.77    1.91
   2  -2  -8    5.11    1.77
  -2  -2   8    4.08    2.20
  -2   2   8    6.25    2.05
   2   2  -7   30.45    3.53
   2  -2  -7   32.69    3.32
  -2  -2   7   37.95    3.92
  -2   2   7   32.38    3.60
   2   2  -7   32.83    2.78
   2  -2  -7   37.93    2.97
  -2  -2   6  711.67   25.66
  -2   2   6  739.02   25.48
   2  -2  -6  708.56   23.87
   2  -2  -6  749.50   24.84
  -2   2   6  737.93   25.39
   2   2  -6  731.51   25.43
   2   2  -6  756.30   24.31
   2  -2  -6  733.98   24.39
   2   2  -5    1.67    1.33
   2  -2  -5    0.79    1.20
  -2   2   5    0.24    1.26
   2   2  -5    1.66    1.11
   2   2  -5    0.65    0.67
   2  -2  -5    1.48    0.98
   2   2  -4  219.40    7.77
   2  -2  -4  219.33    8.26
  -2  -2   4  213.56    8.71
  -2   2   4  213.98    8.45
   2   2  -4  219.76    8.77
   2  -2  -4  226.28    8.41
   2   2  -4  214.86    8.44
  -2   2   3  786.80   25.49
   2   2  -3  788.87   24.92
   2  -2  -3  803.84   25.31
  -2  -2   3  815.55   25.60
   2   2  -3  826.02   25.69
  -2   2   3  834.74   25.38
   2  -2  -3  802.34   25.25
  -2   2   3  789.69   25.63
   2   2  -3  787.57   25.48
  -2   2   2 1236.89   39.29
   2   2  -2 1314.96   39.36
  -2   2   2 1261.57   39.08
  -2  -2   2 1300.20   39.17
  -2   2   2 1282.72   39.05
   2  -2  -2 1312.91   39.29
  -2  -2   1  138.38    4.92
  -2   2   1  133.38    4.77
   2  -2   0  343.37   11.44
   2  -2   0  331.01   11.33
   2   2   0  344.64   10.92
  -2   2   0  330.60   10.23
   2  -2   1 3831.55  113.23
   2  -2   1 3818.45  113.28
  -2  -2  -1 3800.67  113.35
   2   2   1 3775.21  112.00
   2   2   1 3789.88  112.60
   2  -2   2  711.30   22.31
   2  -2   2  784.16   24.17
   2   2   2  805.63   23.71
  -2   2  -2  810.99   24.56
   2  -2   2  777.40   24.48
   2  -2   2  813.07   24.57
  -2  -2  -2  768.02   24.60
   2   2   3 1535.15   46.77
   2  -2   3 1486.03   46.13
   2  -2   3 1484.21   47.27
  -2  -2  -3 1557.77   47.43
  -2   2  -3 1623.98   47.95
   2  -2   3 1494.97   47.74
   2  -2   4  208.62    7.78
   2  -2   4  226.24    9.30
   2   2   4  225.90    8.74
  -2  -2  -4  199.70    9.05
  -2   2  -4  219.37    9.67
   2  -2   4  206.15    9.62
   2   2   5   66.49    4.22
   2  -2   5   60.43    4.47
   2  -2   5   60.20    4.97
  -2  -2  -5   63.26    4.63
  -2   2  -5   61.07    4.87
   2   2   6  285.25   10.47
   2  -2   6  288.72   10.43
   2   2   6  291.48   12.07
   2  -2   6  284.17   12.60
   2  -2   6  299.73   10.42
   2   2   6  293.06   10.41
   2  -2   6  300.59   13.76
   2  -2   6  295.33   10.42
  -2  -2  -6  286.61   12.98
   2  -2   6  287.01   10.33
  -2   2  -6  301.37   13.73
   2  -2   7   23.42    1.92
   2  -2   7   17.78    2.05
   2   2   7   25.23    2.33
   2   2   7   20.31    2.86
   2  -2   7   15.33    2.83
   2   2   7   23.96    1.91
   2  -2   7   22.01    2.05
   2  -2   7   21.17    1.86
   2   2   7   22.69    2.11
   2  -2   7   20.30    2.05
   2  -2   7   26.72    2.25
   2  -2   7   25.33    3.95
   2  -2   8    2.78    1.43
   2  -2   8    1.83    2.26
   2  -2   8    0.83    0.98
   2   2   8    2.14    1.42
   2  -2   8    4.94    2.06
   2  -2   8    1.22    0.90
   2  -2   8    4.00    1.32
   2   2   8    4.76    1.39
   2  -2   8    1.81    1.33
   2  -2   9  118.27    5.11
   2   2   9  117.24    5.72
   2  -2   9  121.54    5.74
   2  -2   9  120.94    5.81
   2  -2   9  115.76    9.01
   2   2   9  124.81    5.61
   2  -2  10   11.24    1.77
   2  -2  10   12.21    1.81
   2  -2  11    6.20    1.36
   2  -2  12   20.46    1.49
  -2  -3  14   13.16    1.09
  -2   3  14   11.54    1.06
  -2   3  14   15.14    1.10
  -2  -3  14   12.82    1.05
   2   3 -13  114.66    4.66
  -2  -3  13  126.75    5.05
  -2  -3  13  128.08    5.10
  -2  -3  12   33.59    2.57
  -2  -3  12   31.58    2.51
  -2  -3  11    1.80    1.25
  -2  -3  11    2.53    1.31
  -2  -3  11    4.95    2.72
  -2   3  10   13.75    2.81
  -2  -3  10   18.54    3.39
  -2   3  10   17.21    1.82
  -2  -3  10   13.62    3.33
  -2   3  10   13.08    3.44
  -2  -3  10   18.51    2.11
  -2  -3  10   20.49    2.19
  -2  -3   9   42.10    4.83
  -2   3   9   37.40    4.25
  -2  -3   9   40.59    4.03
  -2  -3   9   44.66    5.23
  -2  -3   9   35.97    2.73
  -2  -3   9   43.11    2.75
  -2   3   9   37.74    2.56
  -2   3   9   40.71    2.65
  -2   3   8   38.14    2.49
  -2  -3   8   44.90    4.64
  -2   3   8   44.75    4.34
   2   3  -8   45.42    4.68
  -2   3   8   42.28    2.52
  -2  -3   8   42.38    2.59
  -2  -3   8   43.09    2.67
  -2   3   8   42.02    2.67
  -2  -3   8   33.36    4.47
  -2  -3   7  190.92    9.79
  -2   3   7  190.99    9.37
   2  -3  -7  182.23    7.95
   2   3  -7  185.87    9.53
  -2   3   7  200.37    9.57
   2  -3  -7  190.79    8.78
   2  -3  -7  183.24    8.12
   2   3  -7  190.78    8.06
  -2  -3   6   32.13    3.56
   2  -3  -6   32.66    2.64
   2  -3  -6   24.32    2.46
   2   3  -6   26.81    2.49
  -2   3   6   29.24    3.11
   2   3  -6   34.16    3.33
   2  -3  -6   29.45    2.77
   2  -3  -5 1172.20   36.46
  -2   3   5 1094.08   37.13
   2  -3  -5 1159.67   36.55
   2   3  -5 1197.12   37.46
   2   3  -5 1165.03   36.52
  -2   3   4  397.85   14.44
   2  -3  -4  408.03   13.98
   2  -3  -4  418.21   13.90
  -2   3   4  398.63   13.96
   2   3  -4  390.66   14.43
   2   3  -4  418.30   14.15
  -2   3   3   22.37    2.01
   2  -3  -3   21.61    1.90
  -2   3   3   21.98    2.03
  -2   3   3   24.02    1.82
   2   3  -3   21.11    2.09
  -2  -3   3   26.67    2.15
   2   3  -3   24.55    2.07
   2   3  -2 9526.35  282.88
  -2   3   2 9203.63  282.46
  -2  -3   2 9481.88  282.58
  -2   3   2 9800.49  282.57
   2  -3  -2 9999.00  282.83
  -2  -3   1  326.88   11.11
  -2   3   1  329.56   10.60
  -2   3   0 1693.77   50.01
   2  -3   0 1710.14   50.94
   2  -3   0 1694.57   50.95
   2  -3   0 1687.40   51.01
   2   3   0 1638.19   50.48
   2  -3   1   11.29    1.47
  -2   3  -1    9.27    1.44
   2  -3   1   10.74    1.49
  -2  -3  -1   12.37    1.45
   2   3   1   11.17    0.91
   2   3   1   11.88    1.09
   2   3   1   12.40    0.78
   2   3   2   90.81    3.93
   2  -3   2   88.50    3.90
   2  -3   2   89.04    4.45
  -2   3  -2   89.71    4.64
   2  -3   2   88.06    4.58
   2  -3   2   90.65    4.64
  -2   3  -2   91.33    4.70
  -2  -3  -2   81.96    4.48
   2  -3   3  873.08   28.12
   2   3   3  916.83   28.46
   2  -3   3  924.66   29.26
  -2   3  -3  880.29   29.63
  -2  -3  -3  911.18   29.13
   2  -3   3  921.36   29.61
   2   3   4   40.37    2.94
   2  -3   4   47.12    3.57
   2  -3   4   45.29    2.70
  -2  -3  -4   49.00    3.55
  -2   3  -4   47.84    3.92
   2  -3   4   42.89    3.73
   2  -3   5  523.15   18.35
   2   3   5  592.89   19.61
   2  -3   5  553.75   20.39
   2  -3   5  565.05   21.19
  -2  -3  -5  575.32   20.50
  -2   3  -5  599.75   21.52
   2   3   6  573.56   18.64
   2  -3   6  550.75   18.43
   2   3   6  574.20   20.18
   2  -3   6  598.78   21.39
   2   3   6  570.36   18.47
   2  -3   6  560.06   18.40
   2  -3   6  584.68   22.28
   2   3   6  558.13   18.40
   2  -3   6  565.17   18.41
   2   3   6  561.29   18.37
   2  -3   6  548.97   18.34
  -2   3  -6  546.60   22.07
  -2  -3  -6  558.96   21.32
   2  -3   7   27.18    2.06
   2   3   7   25.43    1.90
   2  -3   7   24.84    2.24
   2   3   7   29.34    2.44
   2   3   7   20.36    2.73
   2  -3   7   27.05    3.55
   2  -3   7   22.44    1.94
   2   3   7   22.08    1.90
   2  -3   7   24.59    2.19
   2   3   7   27.46    2.33
   2  -3   7   27.97    4.14
   2   3   7   27.11    2.30
   2  -3   7   27.82    2.33
   2  -3   7   26.21    2.26
   2  -3   8   82.98    3.97
   2   3   8   85.87    4.60
   2  -3   8   71.39    5.98
   2   3   8   80.47    4.31
   2  -3   8   75.72    3.81
   2  -3   8   77.70    7.04
   2  -3   8   71.33    4.22
   2  -3   8   82.13    4.35
   2  -3   9  120.61    5.19
   2   3   9  121.06    5.60
   2  -3   9  123.66    5.78
   2   3   9  117.44    5.74
   2  -3   9  125.62    5.83
   2   3   9  105.56    8.60
   2  -3   9  113.75    8.80
   2  -3  10   -0.22    0.53
   2  -3  10    1.34    1.23
   2  -3  10    2.91    1.43
   2  -3  11   15.73    1.70
   2  -3  12   -0.39    0.73
  -2   4  14    9.26    0.92
  -2  -4  14    9.42    0.90
  -2   4  14    8.39    0.91
  -2  -4  13    2.69    1.10
  -2   4  13    3.51    1.11
  -2   4  13    3.96    1.13
  -2  -4  13    2.19    1.01
   2   4 -13    2.11    0.83
  -2   4  12   -1.54    1.26
  -2  -4  12    0.15    1.16
  -2   4  12    0.78    1.31
  -2  -4  12   -0.46    1.18
  -2  -4  11  178.77    7.48
  -2   4  11  176.84    7.46
  -2   4  11  173.63    7.02
  -2   4  11  186.23    7.52
  -2  -4  11  181.47    7.49
  -2   4  10   28.76    2.32
  -2   4  10   33.52    2.68
  -2  -4  10   33.15    2.66
  -2   4  10   27.26    4.50
  -2  -4  10   25.84    4.47
  -2   4  10   21.43    3.39
  -2  -4  10   22.24    3.93
  -2   4  10   28.02    2.21
  -2   4  10   31.28    2.64
  -2  -4  10   28.52    2.58
  -2  -4   9   43.27    5.04
  -2   4   9   50.15    4.74
  -2  -4   9   40.16    4.18
  -2   4   9   46.52    5.36
  -2   4   9   48.67    3.11
  -2  -4   9   35.49    4.69
  -2  -4   9   53.65    3.18
  -2   4   9   45.74    2.80
  -2   4   9   42.20    2.82
  -2   4   8  429.39   14.43
  -2  -4   8  419.66   18.16
  -2   4   8  417.39   17.30
   2   4  -8  406.86   17.93
  -2   4   8  430.00   14.32
  -2  -4   8  432.92   14.48
  -2  -4   8  443.73   14.60
  -2   4   8  433.22   14.59
  -2   4   8  422.36   18.32
  -2  -4   8  458.61   18.63
  -2  -4   7  668.25   23.43
  -2   4   7  606.69   22.39
   2  -4  -7  611.35   21.04
   2   4  -7  604.36   22.89
   2  -4  -7  588.16   21.38
  -2   4   7  616.71   22.61
   2  -4  -7  610.65   21.08
   2   4  -7  619.66   20.88
   2  -4  -6    7.75    1.73
   2  -4  -6   10.89    1.64
   2   4  -6    6.80    1.50
   2   4  -6    5.45    1.90
  -2   4   6    6.52    1.88
   2  -4  -6    8.01    1.59
   2  -4  -5  146.06    6.65
   2  -4  -5  139.71    6.22
  -2   4   5  142.32    6.93
   2   4  -5  148.39    7.14
  -2   4   5  135.74    6.24
   2   4  -5  145.60    6.41
  -2   4   4 1473.20   45.41
   2  -4  -4 1455.66   44.97
  -2   4   4 1395.50   44.61
   2   4  -4 1502.21   45.57
   2  -4  -4 1458.92   44.51
   2   4  -4 1456.26   44.91
  -2   4   3 1141.23   35.85
   2  -4  -3 1133.13   35.78
  -2   4   3 1176.25   35.37
   2   4  -3 1155.51   36.05
  -2   4   3 1111.43   35.94
   2   4  -3 1172.40   35.76
  -2   4   2  986.48   30.00
   2   4  -2  990.32   30.56
  -2   4   2  956.99   30.24
  -2  -4   1  358.26   11.80
  -2   4   1  342.35   11.31
  -2   4   0 1060.83   32.13
   2  -4   0 1050.91   32.88
   2  -4   0 1096.95   32.94
   2   4   0 1045.51   32.88
   2   4   0 1082.86   32.51
   2   4   1  577.29   17.66
   2   4   1  583.49   18.81
   2  -4   1  588.45   18.83
  -2   4  -1  555.26   18.84
  -2  -4  -1  580.75   18.88
   2  -4   1  569.82   18.77
   2   4   1  574.41   18.76
   2   4   2  802.13   24.29
   2   4   2  796.60   24.54
   2  -4   2  775.67   24.82
  -2   4  -2  802.01   25.80
   2  -4   2  784.90   25.56
   2  -4   2  793.58   25.59
  -2   4  -2  778.63   25.73
  -2  -4  -2  781.08   25.69
   2   4   2  754.48   25.46
   2   4   2  809.37   25.61
   2  -4   3  148.74    5.99
   2   4   3  144.77    5.87
   2  -4   3  148.40    6.81
  -2   4  -3  140.12    6.96
  -2  -4  -3  148.65    6.46
   2  -4   3  134.66    6.78
   2   4   3  147.36    6.92
   2   4   4   17.31    1.85
   2  -4   4   15.40    1.71
   2  -4   4   18.05    2.40
  -2  -4  -4   16.58    2.05
  -2   4  -4   18.41    2.62
   2   4   4   19.55    2.72
   2  -4   4   22.35    2.76
   2  -4   5  765.82   25.80
   2   4   5  827.78   26.54
   2  -4   5  783.03   27.70
   2   4   5  804.40   28.47
   2  -4   5  821.59   28.48
  -2  -4  -5  824.02   27.57
  -2   4  -5  827.91   28.71
   2  -4   6   47.56    2.91
   2   4   6   50.48    3.07
   2  -4   6   45.36    4.36
   2   4   6   47.87    3.66
   2  -4   6   49.78    2.83
   2  -4   6   46.61    2.88
   2   4   6   50.56    2.98
   2   4   6   52.54    4.96
   2  -4   6   54.48    5.02
   2  -4   6   47.23    2.88
   2   4   6   51.80    3.01
  -2  -4  -6   47.06    4.30
   2   4   6   51.89    2.96
  -2   4  -6   53.30    5.14
   2  -4   6   52.39    2.97
   2  -4   7  392.29   12.94
   2   4   7  372.77   13.40
   2   4   7  370.78   12.65
   2  -4   7  402.76   16.52
   2   4   7  368.49   12.65
   2  -4   7  388.92   13.22
   2  -4   7  379.06   12.92
   2   4   7  371.42   13.22
   2   4   7  380.96   13.22
   2  -4   7  368.80   13.16
   2   4   7  367.21   16.97
   2  -4   7  369.16   17.05
   2   4   7  377.83   13.25
   2  -4   7  368.82   13.18
   2  -4   8   11.96    1.85
   2   4   8   13.32    1.91
   2   4   8   13.99    3.52
   2  -4   8   16.91    3.62
   2  -4   8   15.79    1.74
   2   4   8   12.60    2.01
   2  -4   8   14.49    2.90
   2  -4   8   13.15    1.57
   2   4   8   13.20    1.81
   2   4   8   13.35    1.84
   2  -4   8   13.79    1.88
   2   4   9   12.68    1.96
   2  -4   9   15.57    3.65
   2   4   9   16.95    3.63
   2  -4   9   14.66    2.07
   2   4   9   15.22    2.05
   2  -4   9   10.37    2.50
   2   4   9   16.23    1.98
   2   4   9   17.18    2.18
   2  -4   9   13.02    1.96
   2  -4   9   14.27    1.69
   2   4  10   84.49    3.65
   2  -4  10   90.46    3.82
   2   4  10   88.92    3.74
   2  -4  10   84.87    3.65
   2   4  11   42.10    2.69
   2  -4  11   45.16    2.74
   2   4  12    5.24    0.97
   2  -4  12    2.71    0.85
  -2   5  14   21.29    1.28
  -2  -5  14   26.16    1.36
   2   5 -13   -0.32    0.74
  -2  -5  13    0.54    0.90
  -2   5  13    0.55    0.97
  -2  -5  13    0.64    0.92
  -2   5  13    1.07    0.91
  -2  -5  12   40.91    2.86
  -2   5  12   45.18    2.98
  -2  -5  12   45.38    2.93
  -2   5  12   44.58    2.91
  -2   5  11   61.05    3.54
  -2   5  11   75.30    4.11
  -2  -5  11   71.80    4.03
  -2  -5  11   73.27    4.08
  -2   5  11   74.45    4.09
  -2   5  10   18.89    1.92
  -2  -5  10   12.97    3.07
  -2   5  10   18.93    1.79
  -2   5  10   15.62    1.98
  -2  -5  10   15.53    1.99
  -2   5  10   16.46    2.01
  -2  -5  10   16.20    1.99
  -2   5  10   12.31    3.44
  -2  -5  10   12.20    3.28
  -2  -5   9    9.45    2.40
  -2   5   9    5.44    1.97
  -2  -5   9    7.53    2.57
  -2   5   9    8.70    1.44
  -2   5   9   10.27    1.41
  -2   5   9    5.09    2.39
  -2  -5   9   12.33    2.99
  -2  -5   9    5.89    1.42
  -2   5   9    8.96    1.50
  -2   5   8   49.38    2.92
  -2   5   8   47.01    4.55
  -2  -5   8   49.27    4.98
   2   5  -8   48.61    5.04
  -2  -5   8   55.79    3.06
  -2   5   8   48.40    2.79
  -2  -5   8   52.86    3.03
  -2   5   8   55.72    3.13
  -2   5   8   54.90    5.22
  -2  -5   8   48.18    5.01
   2  -5  -7   19.64    2.34
   2  -5  -7   18.60    2.35
   2   5  -7   25.16    2.52
   2   5  -7   14.56    2.81
   2  -5  -7   21.43    2.46
  -2  -5   7   24.97    3.42
  -2   5   7   20.66    2.87
  -2   5   7   21.13    3.03
   2  -5  -6   13.87    2.09
  -2   5   6   13.28    2.33
   2   5  -6   10.66    2.24
   2  -5  -6    9.55    1.67
   2   5  -6   12.68    1.86
  -2  -5   5  131.96    7.01
  -2   5   5  140.13    6.95
   2  -5  -5  133.39    6.33
  -2   5   5  123.48    5.82
   2   5  -5  137.94    6.98
   2  -5  -5  143.94    5.97
  -2   5   5  136.41    6.84
   2   5  -5  140.95    6.26
  -2   5   4  399.40   14.38
   2  -5  -4  397.52   14.07
  -2   5   4  393.39   13.49
   2   5  -4  396.22   14.46
   2  -5  -4  394.23   13.34
   2   5  -4  406.43   13.94
  -2   5   3 1632.57   49.91
   2  -5  -3 1600.12   49.86
  -2   5   3 1628.03   50.11
   2   5  -3 1679.45   50.16
  -2  -5   3 1549.24   50.09
  -2   5   3 1654.79   49.20
   2   5  -3 1620.18   49.71
  -2   5   2  223.51    7.57
  -2  -5   2  198.38    8.06
  -2   5   2  220.79    7.95
  -2  -5   1   97.67    4.19
  -2   5   1   88.51    3.82
   2  -5   0  304.82   10.63
   2   5   0  301.15   10.31
   2   5   0  305.95   10.56
   2  -5   0  324.88   10.68
   2  -5   1  574.63   18.73
   2   5   1  602.62   18.75
  -2   5  -1  541.21   18.73
  -2  -5  -1  540.97   18.67
   2   5   1  570.24   18.70
   2  -5   1  591.92   18.71
   2  -5   1  586.25   18.82
   2   5   1  574.53   17.78
   2   5   2 1564.82   47.67
   2  -5   2 1581.06   48.37
   2   5   2 1584.67   47.74
   2  -5   2 1567.85   48.92
   2   5   2 1553.70   48.88
  -2  -5  -2 1568.83   49.06
   2  -5   2 1588.47   48.95
  -2   5  -2 1696.10   49.34
   2  -5   3  201.72    7.88
   2  -5   3  200.88    8.58
   2   5   3  206.46    7.49
   2   5   3  202.97    7.59
   2   5   3  205.99    8.77
   2  -5   3  201.42    8.69
  -2  -5  -3  191.48    8.01
  -2   5  -3  209.15    9.01
   2   5   4   96.96    4.71
   2  -5   4   94.98    4.88
   2  -5   4  100.63    5.80
   2   5   4  100.42    5.94
   2  -5   4  110.53    6.08
  -2  -5  -4  108.03    5.50
  -2   5  -4  117.72    6.49
   2   5   5   25.56    2.40
   2  -5   5   25.87    2.34
   2  -5   5   26.30    3.14
  -2   5  -5   22.03    3.14
  -2  -5  -5   24.83    2.72
   2   5   5   29.10    3.47
   2  -5   5   25.61    3.30
  -2  -5  -6   31.28    2.99
   2   5   6   39.48    2.61
   2   5   6   30.29    2.09
   2   5   6   28.36    2.77
   2  -5   6   31.05    3.67
   2   5   6   29.83    2.28
   2  -5   6   31.84    2.25
   2  -5   6   31.50    2.36
   2   5   6   37.65    4.21
   2  -5   6   36.92    4.10
   2  -5   6   26.79    2.18
   2   5   6   29.32    2.26
  -2  -5  -6   28.50    3.21
   2   5   6   30.35    2.26
   2  -5   6   36.64    2.38
  -2   5  -6   23.50    3.69
   2  -5   7   26.99    2.12
   2   5   7   22.84    1.92
   2   5   7   24.11    2.37
   2  -5   7   19.29    3.30
   2  -5   7   19.64    1.94
   2   5   7   25.13    2.21
   2   5   7   27.51    4.14
   2  -5   7   25.14    3.99
   2  -5   7   25.10    2.22
   2   5   7   23.62    2.22
   2   5   7   24.03    2.18
   2  -5   7   26.85    2.26
   2  -5   8  322.55   11.42
   2   5   8  323.89   12.02
   2  -5   8  344.30   15.27
   2  -5   8  322.43   11.09
   2   5   8  319.33   11.72
   2  -5   8  315.28   11.27
   2   5   8  313.44   11.72
   2  -5   8  312.23   11.70
   2  -5   8  338.50   16.21
   2  -5   8  319.25   11.79
   2   5   8  323.26   11.81
   2   5   8  324.56   15.96
   2  -5   9    6.32    1.61
   2   5   9    3.75    1.50
   2   5   9    4.98    2.74
   2  -5   9    4.31    2.35
   2   5   9    4.45    1.58
   2  -5   9    3.89    1.96
   2   5   9    3.33    1.36
   2  -5   9    3.09    1.45
   2   5   9    4.21    1.61
   2  -5   9    3.12    1.08
   2  -5  10   47.86    2.78
   2   5  10   56.66    3.41
   2  -5  10   50.02    3.29
   2   5  10   50.78    3.26
   2  -5  10   57.75    3.40
   2  -5  11   13.36    1.61
   2   5  11   16.38    1.73
   2   5  12    0.36    0.73
   2  -5  12   -0.57    0.68
  -2  -6  13   -0.31    0.48
   2   6 -13    0.30    0.67
  -2  -6  13   -0.62    0.90
  -2   6  13   -0.74    0.90
  -2   6  13   -0.10    0.81
  -2  -6  13   -0.10    0.88
  -2  -6  12   47.02    2.96
  -2   6  12   43.95    2.90
  -2   6  12   42.30    2.82
  -2  -6  12   39.40    2.75
  -2   6  11   34.42    2.54
  -2  -6  11   36.21    2.77
  -2   6  11   37.13    2.86
  -2  -6  11   34.06    2.73
  -2   6  11   37.08    2.79
  -2  -6  10    0.57    1.85
  -2   6  10    0.84    1.11
  -2   6  10   -0.13    0.86
  -2  -6  10    0.36    1.26
  -2  -6  10   -0.60    2.17
  -2  -6  10   -0.18    1.14
  -2   6  10    1.26    1.20
  -2   6  10    3.05    2.19
  -2   6  10    1.26    1.32
  -2  -6   9  431.02   18.99
  -2   6   9  417.09   17.35
  -2  -6   9  425.64   17.69
  -2  -6   9  438.95   14.92
  -2   6   9  441.04   14.97
  -2   6   9  447.05   19.32
  -2  -6   9  444.69   19.36
  -2   6   9  443.18   14.52
  -2   6   9  412.09   14.74
  -2   6   8   78.26    3.87
  -2  -6   8   80.09    6.34
  -2   6   8   75.81    5.55
   2   6  -8   76.06    6.32
  -2  -6   8   72.80    3.77
  -2   6   8   74.44    3.62
  -2   6   8   81.18    3.93
  -2   6   8   76.72    6.25
  -2  -6   8   77.89    6.34
  -2  -6   8   76.36    3.85
  -2   6   7  164.30    8.17
   2  -6  -7  148.05    7.46
   2  -6  -7  157.49    7.40
  -2   6   7  158.47    8.41
   2   6  -7  146.21    8.64
   2  -6  -6  823.60   27.17
   2   6  -6  766.20   28.17
   2  -6  -6  814.39   26.34
  -2   6   6  791.35   27.82
   2   6  -6  838.26   26.76
  -2   6   5   14.79    2.30
   2  -6  -5   10.83    1.89
   2  -6  -5   13.84    1.52
  -2   6   5   14.29    2.20
   2   6  -5   12.12    2.23
  -2   6   5   12.69    1.60
  -2  -6   5   11.08    2.15
   2   6  -5   15.72    1.93
  -2   6   4  593.61   20.24
   2  -6  -4  621.56   20.10
  -2   6   4  554.45   19.01
   2   6  -4  627.77   20.57
   2   6  -4  597.00   19.77
  -2   6   3 3098.05   93.62
   2  -6  -3 3091.55   93.63
   2   6  -3 3176.04   93.84
  -2  -6   3 3009.38   93.85
  -2   6   3 3166.13   92.69
   2   6  -3 3090.94   93.45
  -2   6   2 1960.70   59.49
   2  -6  -2 2008.91   59.80
  -2   6   2 1957.45   58.91
  -2  -6   2 1956.49   59.80
   2   6  -2 1952.25   59.53
  -2  -6   1 2835.90   85.07
  -2   6   1 2847.82   84.83
   2  -6   0 1082.01   33.56
   2   6   0 1131.81   33.57
   2  -6   0 1110.08   33.81
   2  -6   0 1062.89   33.65
  -2  -6   0 1073.95   33.51
   2   6   0 1078.98   33.37
   2  -6   1    0.35    0.72
   2  -6   1   -0.14    0.87
  -2   6  -1    0.45    0.93
  -2  -6  -1    0.44    0.89
   2   6   1    0.28    0.91
   2  -6   1   -0.28    0.90
   2   6   1    0.55    0.96
   2   6   1    0.34    0.54
   2  -6   1    0.31    0.89
   2  -6   1    0.54    0.91
   2   6   2  955.60   30.79
   2  -6   2  981.65   30.83
   2   6   2  952.20   29.81
   2  -6   2  985.61   30.48
   2   6   3  270.75    9.61
   2  -6   3  273.70   10.39
   2   6   3  295.66   10.12
   2   6   3  278.40   11.12
   2  -6   3  284.31   11.13
  -2  -6  -3  284.51   10.44
  -2   6  -3  282.63   11.52
   2  -6   4    4.83    1.73
   2   6   4    2.76    0.80
   2  -6   4    3.54    1.19
   2   6   4    4.70    1.71
   2  -6   4    2.92    1.48
  -2  -6  -4    4.62    1.43
  -2   6  -4    2.64    1.57
   2   6   5  159.12    6.95
   2  -6   5  161.21    7.32
   2  -6   5  177.22    8.78
  -2  -6  -5  169.98    7.94
  -2   6  -5  158.97    9.01
   2   6   5  173.51    8.91
   2  -6   5  178.36    8.97
  -2  -6  -6  197.80    8.97
   2   6   6  188.38    7.08
   2   6   6  190.68    7.55
   2  -6   6  185.37    8.14
   2  -6   6  195.55    9.98
   2   6   6  193.03    7.45
   2  -6   6  182.91    7.23
   2  -6   6  202.24    7.47
   2  -6   6  184.55    7.27
   2   6   6  186.97   10.19
   2  -6   6  195.68   10.31
   2   6   6  188.52    7.34
   2   6   6  185.61    7.26
  -2   6  -6  191.73   10.73
   2  -6   6  185.54    7.24
   2  -6   7  169.90    6.71
   2   6   7  165.75    7.14
   2   6   7  156.22    6.47
   2  -6   7  161.28    6.67
   2   6   7  171.78    7.01
   2  -6   7  177.83    6.98
   2   6   7  161.43    6.83
   2   6   7  176.48   10.30
   2  -6   7  182.81   10.45
   2  -6   7  167.41    6.92
   2   6   7  160.54    6.87
   2  -6   7  172.85    9.71
   2   6   8    6.62    2.70
   2  -6   8    2.72    1.41
   2   6   8    4.75    1.52
   2  -6   8    2.38    2.51
   2  -6   8    2.68    1.17
   2  -6   8    3.59    2.01
   2  -6   8    2.95    1.10
   2   6   8    1.23    1.28
   2   6   8    4.18    1.44
   2   6   8    1.61    1.31
   2  -6   8    2.29    1.29
   2  -6   9    9.70    1.75
   2   6   9    9.83    2.98
   2  -6   9    7.29    2.63
   2   6   9    9.61    1.72
   2  -6   9   11.31    1.59
   2   6   9    7.96    1.77
   2  -6   9    3.92    0.92
   2   6   9    8.68    1.64
   2  -6   9   10.36    1.79
   2   6   9   10.69    1.68
   2  -6   9   10.50    2.78
   2  -6  10   33.47    2.26
   2   6  10   32.19    2.39
   2   6  10   30.31    2.54
   2  -6  10   33.53    2.58
   2   6  10   32.54    2.60
   2  -6  10   32.36    2.57
   2   6  11    4.00    1.23
   2  -6  11    3.59    1.14
   2   6  12   15.34    1.22
   2  -6  12   13.09    1.15
   2   7 -13    2.95    0.76
  -2  -7  13    0.71    0.55
  -2   7  13    1.37    0.88
  -2  -7  13    2.72    0.94
  -2  -7  13    2.87    0.96
  -2   7  13    2.73    0.96
  -2   7  12  100.53    4.65
  -2  -7  12  102.71    4.65
  -2   7  12  104.20    4.70
  -2  -7  12  103.97    4.64
   2   7 -12   98.24    4.40
  -2   7  12   86.29    4.17
  -2   7  11  165.18    6.87
  -2  -7  11  153.39    6.73
  -2   7  11  151.42    6.56
  -2   7  11  165.33    6.84
  -2  -7  11  170.50    6.93
  -2   7  10   58.88    3.50
  -2   7  10   63.57    3.68
  -2  -7  10   57.86    3.60
  -2  -7  10   45.89    5.49
  -2   7  10   57.30    6.01
  -2  -7  10   55.68    5.82
  -2   7  10   58.09    3.14
  -2  -7  10   56.87    3.53
  -2   7  10   63.24    3.66
  -2  -7   9   92.69    7.29
  -2   7   9   95.35    6.27
  -2  -7   9   94.96    6.69
  -2  -7   9   94.83    4.58
  -2   7   9   83.48    4.47
  -2   7   9   92.87    7.41
  -2  -7   9   92.88    7.29
  -2   7   9   88.12    4.14
  -2   7   9   90.74    4.52
  -2   7   8  127.68    5.52
  -2  -7   8  126.75    7.69
  -2   7   8  123.96    7.30
  -2  -7   8  122.12    8.24
  -2   7   8  136.29    7.98
   2   7  -8  116.59    8.33
  -2   7   8  134.16    5.31
  -2   7   8  123.50    5.46
  -2  -7   8  126.72    5.44
  -2   7   8  137.64    8.60
  -2  -7   8  143.75    8.65
  -2   7   7  643.85   23.19
   2  -7  -7  659.77   23.05
   2  -7  -7  647.76   22.54
   2   7  -7  631.44   24.46
  -2   7   7  675.91   24.01
   2  -7  -6   24.50    2.72
   2   7  -6   24.43    3.17
  -2   7   6   18.04    2.64
   2  -7  -6   20.57    2.03
  -2  -7   6   24.18    3.21
   2   7  -6   27.92    2.62
  -2   7   5   55.04    4.05
  -2  -7   5   57.16    4.26
   2  -7  -5   48.25    3.60
  -2   7   5   46.51    3.76
  -2   7   5   46.13    2.84
   2   7  -5   51.42    4.06
   2   7  -5   46.13    3.33
  -2   7   4  261.27   10.44
  -2  -7   4  259.95   10.51
   2  -7  -4  257.10   10.19
   2   7  -4  272.33   10.68
  -2   7   4  257.88    9.13
   2   7  -4  257.80    9.91
  -2   7   3 1616.28   50.60
   2  -7  -3 1634.56   50.62
  -2   7   3 1633.64   49.43
   2   7  -3 1677.71   50.39
  -2   7   2  100.23    4.53
   2  -7  -2   97.26    4.68
  -2   7   2   90.64    3.82
  -2  -7   2   89.98    4.55
   2   7  -2   96.84    4.47
  -2  -7   1  943.98   29.41
  -2   7   1  938.31   29.27
   2  -7   0 2433.85   71.00
   2  -7   0 2342.38   70.67
   2   7   0 2332.34   70.62
  -2  -7   0 2350.50   70.68
   2  -7   0 2327.18   71.01
   2  -7   1 1644.11   48.47
  -2   7  -1 1577.33   48.78
  -2  -7  -1 1593.82   48.72
   2  -7   1 1625.11   48.67
   2   7   1 1617.63   48.66
   2   7   1 1591.45   48.66
   2  -7   1 1643.81   48.66
  -2   7  -1 1653.21   49.05
   2   7   1 1647.72   48.17
   2  -7   1 1595.94   49.00
   2  -7   1 1594.74   48.79
  -2  -7  -1 1516.49   47.20
   2   7   2  102.22    4.92
   2  -7   2  105.46    4.91
   2   7   2   85.35    3.04
   2   7   2  120.52    4.45
   2  -7   2  100.66    4.74
   2  -7   2  120.08    5.36
   2   7   3  228.07    9.38
   2  -7   3  214.20    9.24
  -2   7  -3  227.47    9.83
  -2  -7  -3  228.26    8.66
   2   7   3  217.28    7.72
   2  -7   3  222.37    8.88
   2   7   3  230.54    8.51
   2  -7   4   50.03    3.99
   2   7   4   47.50    3.91
  -2  -7  -4   43.65    3.23
  -2   7  -4   49.82    4.35
   2  -7   4   51.00    3.40
   2   7   4   47.05    2.66
   2  -7   4   45.28    3.81
  -2  -7  -5   26.41    2.88
   2   7   5   18.87    1.86
   2  -7   5   24.36    3.20
   2  -7   5   22.41    2.43
   2   7   5   28.51    3.39
   2  -7   5   23.11    3.16
  -2  -7  -5   22.42    2.56
  -2   7  -5   23.92    3.45
  -2  -7  -6   17.53    2.47
   2   7   6   19.35    1.75
   2   7   6   19.53    2.03
   2  -7   6   22.72    2.42
   2  -7   6   16.59    3.08
   2  -7   6   18.14    1.78
   2   7   6   20.69    1.95
   2   7   6   17.65    1.75
   2  -7   6   18.14    1.78
  -2   7  -6   13.49    2.96
   2   7   6   18.16    3.21
   2  -7   6   17.07    3.20
   2  -7   6   21.09    1.90
   2   7   6   20.42    1.89
   2  -7   7    5.86    1.47
   2   7   7    3.77    1.29
   2   7   7    5.36    2.46
   2  -7   7    4.77    2.52
   2  -7   7    4.54    1.31
   2   7   7    4.01    1.10
   2  -7   7    1.95    2.15
   2   7   7    6.44    1.60
   2  -7   7    4.37    1.21
   2   7   7    3.62    1.26
   2   7   7    5.13    1.40
   2  -7   7    3.80    1.29
   2  -7   8   31.70    2.47
   2   7   8   31.72    2.79
   2  -7   8   30.48    4.17
   2   7   8   32.60    2.66
   2  -7   8   34.45    2.44
   2   7   8   36.46    2.75
   2  -7   8   32.86    2.62
   2   7   8   35.19    4.85
   2  -7   8   27.10    4.24
   2  -7   8   27.63    2.50
   2   7   8   32.82    2.65
   2  -7   9   21.38    2.17
   2   7   9   26.05    4.22
   2  -7   9   16.74    3.36
   2   7   9   24.72    2.29
   2  -7   9   21.49    1.93
   2   7   9   21.76    2.37
   2  -7   9   17.37    3.28
   2  -7   9   14.44    1.48
   2   7   9   19.41    2.02
   2   7   9   19.77    2.06
   2  -7   9   17.36    2.03
   2  -7  10    6.71    1.23
   2   7  10    6.63    1.43
   2   7  10    6.59    1.43
   2  -7  10    5.73    1.52
   2   7  10    8.29    1.66
   2   7  11   49.01    2.82
   2  -7  11   53.31    2.88
   2   7  12    5.85    0.84
   2  -7  12    5.38    0.82
  -2  -8  13    2.95    0.82
   2   8 -13    3.39    0.69
  -2  -8  13    3.44    0.96
  -2   8  13    3.72    1.00
  -2   8  13    2.58    0.91
  -2  -8  13    4.29    1.01
  -2   8  12   16.15    1.62
   2   8 -12   15.58    1.66
  -2  -8  12   23.15    1.97
  -2   8  12   22.69    2.00
  -2  -8  12   20.05    1.92
  -2   8  12   18.83    1.91
  -2   8  11    0.48    1.13
  -2  -8  11    0.99    1.37
  -2  -8  11    0.82    1.22
  -2   8  11    2.00    1.30
  -2   8  11    1.35    1.34
  -2  -8  10    8.19    2.87
  -2   8  10   13.09    3.49
  -2  -8  10   22.30    3.94
  -2  -8  10   18.30    2.04
  -2   8  10   17.32    1.94
  -2  -8  10   16.14    1.97
  -2   8  10   17.19    2.02
  -2   8  10   14.37    1.57
  -2   8  10   19.08    2.03
  -2  -8   9   75.32    6.76
  -2  -8   9   77.58    6.21
  -2   8   9   85.13    4.35
  -2   8   9   81.05    6.93
  -2  -8   9   89.29    7.11
  -2  -8   9   83.82    4.31
  -2   8   9   89.95    4.05
  -2   8   9   87.27    4.46
   2  -8  -8  728.74   26.78
  -2   8   8  793.22   24.79
  -2   8   8  756.19   27.00
  -2  -8   8  731.31   27.91
  -2   8   8  801.33   28.28
  -2   8   8  784.25   24.33
  -2  -8   8  770.47   24.56
  -2   8   8  743.02   24.56
  -2   8   8  812.62   29.05
  -2  -8   8  850.42   29.25
  -2   8   7  113.39    6.88
   2   8  -7  107.26    7.26
  -2   8   7  106.33    6.16
   2  -8  -7   94.43    5.94
   2   8  -6  105.20    6.81
  -2   8   6  125.67    6.91
  -2  -8   6  112.94    6.95
   2  -8  -6  115.09    6.33
  -2  -8   5   78.10    5.16
  -2   8   5   74.58    4.93
   2  -8  -5   73.09    4.69
  -2   8   5   89.91    5.20
  -2   8   5   65.36    3.46
   2   8  -5   75.03    5.05
   2   8  -5   81.39    4.47
  -2   8   4 2506.56   75.72
  -2  -8   4 2447.81   75.68
   2  -8  -4 2468.21   75.47
  -2   8   4 2489.85   75.70
  -2   8   4 2399.03   73.69
   2   8  -4 2511.01   75.82
   2   8  -4 2529.68   75.09
  -2   8   3   85.64    4.58
   2  -8  -3   83.25    4.52
  -2   8   3   86.34    3.52
   2   8  -3   77.60    4.28
  -2   8   2   52.78    3.23
   2  -8  -2   54.95    3.42
  -2  -8   2   59.45    3.49
   2   8  -2   60.51    3.49
   2   8  -2   54.79    3.25
   2  -8  -1  502.79   16.44
   2   8  -1  504.58   16.36
  -2  -8   1  514.64   16.79
  -2   8   1  510.32   16.73
   2  -8   0  654.05   21.42
   2   8   0  670.43   21.02
   2  -8   0  687.11   21.08
  -2  -8   0  648.06   21.10
   2  -8   0  655.20   21.52
   2  -8   1  177.32    6.71
   2   8   1  172.31    6.73
   2  -8   1  164.10    6.72
  -2   8  -1  174.83    6.90
  -2  -8  -1  158.06    6.69
   2  -8   1  174.51    6.78
   2   8   1  171.34    6.76
  -2   8  -1  175.93    7.18
   2  -8   1  176.66    7.20
   2  -8   1  177.67    7.08
  -2  -8  -1  165.41    5.64
   2   8   1  174.12    6.52
   2  -8   2  274.51   10.24
   2   8   2  269.70   10.17
   2   8   2  257.76    8.49
   2   8   2  285.22    9.73
   2  -8   2  278.98   10.30
   2  -8   2  286.12   10.66
   2   8   3   88.19    5.03
   2  -8   3   92.05    5.13
  -2  -8  -3   95.29    4.49
   2   8   3   83.66    4.36
   2  -8   3   90.08    4.80
   2   8   4  103.02    5.84
   2  -8   4  100.58    5.78
  -2  -8  -4   89.72    4.76
  -2   8  -4   88.91    5.99
   2  -8   4  102.90    5.28
   2   8   4   93.32    4.87
   2   8   4   86.35    3.89
  -2  -8  -5  613.03   22.08
   2  -8   5  602.86   21.34
   2  -8   5  641.80   22.97
  -2  -8  -5  604.54   21.23
  -2   8  -5  603.31   23.53
   2   8   5  627.29   22.94
   2  -8   5  636.56   22.90
   2  -8   6    4.44    1.17
   2   8   6    5.31    1.21
   2   8   6    5.44    2.12
   2  -8   6    4.93    2.02
  -2  -8  -6    5.18    1.65
   2   8   6    7.54    1.27
   2  -8   6    4.13    1.36
   2  -8   6    7.03    2.56
   2  -8   6    5.42    1.18
   2   8   6    5.98    1.44
   2   8   6    4.31    0.91
   2   8   6    3.27    1.23
   2   8   6    3.83    1.11
   2  -8   6    6.35    1.16
  -2   8  -6    6.95    2.59
   2  -8   7   31.68    2.39
   2   8   7   31.59    2.34
   2   8   7   28.87    2.62
   2  -8   7   34.07    4.29
   2   8   7   30.94    2.56
   2  -8   7   29.22    2.32
   2   8   7   26.14    4.02
   2  -8   7   27.40    4.19
   2   8   7   36.09    2.59
   2  -8   7   27.47    2.32
   2  -8   7   29.58    2.41
   2   8   7   30.93    2.43
   2  -8   8  141.16    6.03
   2   8   8  136.61    6.48
   2  -8   8  132.25    9.00
   2   8   8  141.86    6.25
   2  -8   8  138.32    5.87
   2   8   8  133.24    6.11
   2  -8   8  133.79    6.12
   2   8   8  122.05    9.01
   2  -8   8  115.11    8.75
   2   8   8  140.01    6.13
   2  -8   8  143.24    6.16
   2  -8   9   36.11    2.59
   2  -8   9   28.54    2.16
   2   8   9   31.62    2.61
   2  -8   9   28.10    2.09
   2   8   9   28.00    2.72
   2  -8   9   28.62    2.49
   2   8   9   37.54    2.74
   2   8   9   34.34    2.64
   2  -8   9   32.63    2.61
   2   8  10   39.82    2.63
   2  -8  10   39.02    2.54
   2   8  10   38.38    2.66
   2  -8  10   38.22    2.70
   2   8  10   39.10    2.95
   2   8  11    0.22    0.93
   2  -8  11    1.20    1.01
   2   8  12    2.88    0.65
   2  -8  12    3.29    0.66
  -2  -9  13    0.32    0.70
  -2   9  13   -0.26    0.76
  -2  -9  13    0.25    0.74
  -2  -9  13   -0.52    0.79
  -2   9  13   -0.35    0.79
   2   9 -12   13.92    1.50
  -2   9  12   14.45    1.63
  -2   9  12   15.64    1.73
  -2  -9  12   15.02    1.71
  -2  -9  12   14.37    1.67
  -2   9  12   10.85    1.45
  -2   9  11  197.49    7.80
  -2   9  11  194.45    7.77
  -2  -9  11  195.44    7.78
  -2  -9  11  190.60    7.74
  -2   9  11  206.23    7.91
  -2   9  10   40.85    2.86
  -2  -9  10   42.27    2.89
  -2   9  10   42.74    3.00
  -2  -9  10   34.72    4.77
  -2   9  10   32.93    2.31
  -2  -9  10   42.30    2.86
  -2   9  10   40.30    2.88
  -2  -9  10   39.15    5.03
  -2   9  10   32.14    4.63
  -2  -9   9    0.93    1.67
  -2  -9   9    1.71    1.98
  -2   9   9    1.93    1.23
  -2   9   9   -0.25    0.74
  -2   9   9    0.55    1.97
  -2  -9   9   -0.54    1.82
  -2  -9   9    0.63    1.09
  -2   9   9    0.16    1.10
  -2  -9   9   -0.16    1.05
  -2   9   9    0.49    1.08
  -2   9   8   28.83    4.02
  -2  -9   8   27.00    3.94
  -2  -9   8   32.41    2.29
  -2   9   8   26.68    2.18
   2  -9  -8   25.05    3.21
  -2   9   8   30.05    2.38
  -2   9   8   28.05    3.09
  -2  -9   8   29.20    3.80
  -2   9   8   29.60    2.07
  -2   9   8   27.71    3.64
   2  -9  -7    1.37    1.57
   2   9  -7    1.86    1.72
  -2   9   7    0.60    1.14
  -2   9   7    3.47    1.76
  -2   9   7    1.54    0.76
  -2   9   7    1.92    0.89
   2   9  -6   22.85    3.22
  -2  -9   6   25.98    3.36
  -2   9   6   27.31    3.18
   2  -9  -6   29.39    3.07
   2   9  -5    4.79    1.86
  -2   9   5    4.25    0.77
  -2   9   5    6.10    1.83
  -2  -9   5    4.89    2.00
   2  -9  -5    3.78    1.63
  -2   9   5    5.73    1.72
   2  -9  -4   76.35    4.74
  -2   9   4   78.87    4.86
  -2   9   4   74.54    3.25
   2   9  -4   81.53    4.47
  -2   9   4   79.36    4.82
  -2  -9   4   85.14    4.97
   2  -9  -3  727.91   24.01
  -2   9   3  718.35   22.21
   2   9  -3  738.58   23.69
  -2   9   3  702.73   23.89
  -2  -9   3  717.78   23.74
   2  -9  -2  232.38    9.30
  -2  -9   2  239.45    9.28
   2   9  -2  255.12    9.34
   2   9  -2  236.27    9.10
  -2   9   2  236.61    9.24
   2  -9  -1    7.01    1.45
   2  -9  -1    5.22    1.06
   2   9  -1    5.28    0.92
  -2  -9   1    4.06    1.07
  -2   9   1    6.29    1.24
   2  -9   0   11.84    1.53
   2  -9   0   10.59    1.29
   2   9   0    9.05    1.19
  -2   9   0   10.90    1.37
  -2  -9   0   12.50    1.37
   2  -9   0   11.53    1.59
   2  -9   1  229.40    8.52
   2   9   1  236.09    8.53
   2  -9   1  227.21    9.05
   2  -9   1  218.90    8.90
  -2  -9  -1  226.10    7.51
  -2  -9  -1  224.51    8.20
  -2   9  -1  233.02    9.05
   2   9   1  227.02    8.52
  -2   9  -1  230.29    8.67
  -2  -9  -1  237.51    8.63
   2  -9   1  234.43    8.60
   2  -9   1  234.36    8.51
   2   9   1  228.42    8.47
   2   9   2  163.13    6.58
   2  -9   2  162.66    7.38
   2  -9   2  160.45    7.09
   2   9   2  155.51    5.56
  -2   9  -2  165.04    7.48
   2  -9   2  166.04    6.93
   2   9   2  169.49    6.99
   2  -9   3  184.50    8.05
   2  -9   3  198.01    8.68
   2   9   3  199.50    7.78
   2   9   3  176.18    6.11
  -2  -9  -3  189.51    7.38
   2   9   3  203.84    8.43
   2  -9   3  203.50    8.39
   2  -9   4  454.57   16.19
   2   9   4  449.69   15.73
   2   9   4  464.66   16.79
   2  -9   4  440.76   16.59
  -2  -9  -4  409.42   15.21
  -2   9  -4  435.81   17.40
  -2  -9  -5  290.80   12.23
   2  -9   5  269.25   11.52
   2  -9   5  289.97   12.80
   2   9   5  275.80   10.06
  -2   9  -5  280.24   13.39
   2  -9   5  289.59   12.61
   2   9   5  292.32   12.66
   2   9   6  170.23    6.78
  -2   9  -6  187.23   10.77
   2  -9   6  179.14    6.83
   2  -9   6  175.20    9.65
   2  -9   6  166.42    6.74
   2   9   6  170.53    6.80
   2   9   6  163.42    9.46
  -2  -9  -6  179.41    9.00
   2   9   6  174.30    6.79
   2   9   6  171.95    7.14
   2  -9   6  162.49    8.13
   2  -9   6  203.28   10.24
   2   9   6  175.07    7.07
   2   9   6  169.78    6.54
   2  -9   6  173.30    6.57
   2  -9   6  171.82    6.84
   2  -9   7  441.93   14.71
   2   9   7  419.18   15.04
   2   9   7  391.84   14.34
   2   9   7  428.51   14.88
   2  -9   7  437.35   14.64
   2   9   7  427.57   14.61
   2  -9   7  431.49   14.62
   2  -9   7  402.65   14.52
   2   9   7  433.62   14.67
   2   9   7  470.29   19.12
   2  -9   7  447.38   18.79
   2  -9   7  447.22   18.73
   2  -9   8    0.70    1.18
   2   9   8    2.47    1.33
   2   9   8    2.33    2.34
   2  -9   8    1.72    2.06
   2  -9   8    1.52    1.13
   2  -9   8    0.55    1.91
   2   9   8    2.54    1.54
   2  -9   8    1.72    1.18
   2   9   8    1.86    1.36
   2   9   8    0.17    1.13
   2  -9   8    0.17    1.19
   2  -9   9   19.67    2.04
   2   9   9   23.36    2.22
   2  -9   9   18.42    1.72
   2  -9   9   17.99    1.72
   2   9   9   19.19    2.32
   2  -9   9   15.73    1.94
   2   9   9   20.64    2.13
   2  -9   9   17.08    1.91
   2   9   9   20.26    2.07
   2   9  10   27.32    2.17
   2  -9  10   27.37    2.14
   2   9  10   27.09    2.27
   2  -9  10   27.17    2.19
   2   9  10   26.99    2.45
   2   9  11   14.93    1.49
   2  -9  11   18.42    1.59
  -2 -10  13    1.73    0.79
  -2  10  13    0.93    0.74
  -2 -10  13    0.31    0.68
  -2 -10  13    0.85    0.74
  -2  10  13    1.45    0.77
   2  10 -12    5.41    1.11
  -2 -10  12    4.53    1.11
  -2  10  12    2.61    1.06
  -2  10  12    1.79    1.10
  -2 -10  12    4.11    1.19
  -2  10  12    3.70    1.10
  -2  10  11    9.49    1.62
   2  10 -11    8.06    1.47
  -2  10  11    8.58    1.55
  -2 -10  11    6.80    1.44
  -2  10  11    5.72    1.41
  -2 -10  11    7.21    1.44
  -2  10  10    4.79    1.49
  -2 -10  10    5.92    2.44
  -2  10  10    2.35    1.18
  -2 -10  10    2.31    1.19
  -2  10  10    2.02    1.14
  -2 -10  10    4.79    1.35
  -2 -10  10    5.07    2.58
  -2  10  10    5.73    2.62
  -2  10   9  204.78    8.01
  -2  10   9  200.84    7.78
  -2 -10   9  200.87    7.75
  -2 -10   9  185.08   10.45
  -2  10   9  191.53    7.27
  -2 -10   9  193.16    7.63
  -2  10   9  180.90    7.61
  -2  10   9  198.94   11.25
  -2 -10   9  202.23   11.17
  -2 -10   8  119.74    5.19
  -2  10   8  126.48    5.32
  -2  10   8  112.14    7.81
  -2 -10   8  113.29    7.73
  -2  10   8  120.91    5.47
   2 -10  -8  117.46    7.24
  -2 -10   8  124.09    7.88
  -2  10   8  126.97    5.07
  -2  10   8  114.55    7.52
   2 -10  -7   17.03    2.72
  -2 -10   7   18.94    1.65
  -2  10   7   17.55    1.61
  -2  10   7   21.97    3.16
  -2 -10   7   21.66    3.19
  -2  10   7   23.21    1.96
  -2  10   7   20.17    3.03
  -2  10   7   21.49    2.60
   2  10  -7   15.84    3.10
  -2 -10   7   18.93    3.24
   2 -10  -6   20.15    2.90
   2  10  -6   28.55    3.56
  -2  10   6   20.91    2.93
  -2 -10   6   22.33    3.25
   2 -10  -5  200.50    9.28
  -2  10   5  204.31    9.46
  -2 -10   5  203.81    9.49
  -2  10   5  195.40    9.49
   2 -10  -4 2135.24   61.62
  -2  10   4 2072.71   61.67
  -2  10   4 1878.06   58.60
  -2  10   4 2072.38   61.66
  -2 -10   4 2067.93   61.55
   2 -10  -3 1026.40   33.69
  -2  10   3 1027.06   31.54
   2  10  -3 1108.04   33.86
  -2 -10   3 1071.36   33.50
  -2  10   3 1037.81   33.69
  -2 -10   2  308.01   11.16
   2  10  -2  287.13   10.97
  -2  10   2  302.59   11.13
  -2 -10   2  285.57   10.58
   2 -10  -1  341.28   12.17
   2  10  -1  330.94   11.17
   2 -10  -1  331.38   11.25
  -2 -10   1  339.07   11.84
  -2  10   1  331.92   11.98
   2 -10   0 1259.27   37.98
   2 -10   0 1234.35   37.20
   2  10   0 1204.56   37.14
  -2 -10   0 1220.35   37.42
  -2  10   0 1272.29   37.74
   2 -10   0 1233.32   38.00
  -2 -10   0 1175.47   36.38
  -2 -10   0 1207.05   37.20
   2 -10   1    4.41    1.13
  -2 -10  -1    5.17    0.74
   2 -10   1    6.20    1.42
   2  10   1    5.19    1.16
  -2  10  -1    7.20    1.53
  -2 -10  -1    3.80    0.81
   2 -10   1    7.08    1.18
  -2 -10  -1    5.09    1.13
   2  10   1    6.33    1.14
   2  10   1    4.91    1.06
   2 -10   1    5.82    1.18
   2  10   2   15.75    1.74
   2 -10   2   18.66    2.29
   2 -10   2   14.50    2.02
  -2  10  -2   16.27    2.24
   2  10   2   17.59    1.91
   2 -10   2   15.61    1.93
   2 -10   3   56.49    3.88
   2 -10   3   57.36    4.19
   2  10   3   57.55    3.49
  -2 -10  -3   53.32    3.02
   2  10   3   48.25    2.26
   2  10   3   61.96    3.94
   2 -10   3   49.45    3.60
   2 -10   4 1106.44   36.03
   2  10   4 1073.33   35.38
   2  10   4 1122.94   36.38
   2 -10   4 1105.91   36.37
  -2 -10  -4 1112.95   34.77
  -2 -10  -5  167.34    8.49
   2  10   5  159.61    6.21
   2 -10   5  149.47    7.73
   2  10   5  155.63    6.38
  -2  10  -5  155.54    9.27
   2  10   5  162.34    8.53
   2 -10   5  163.16    8.56
   2 -10   6  384.32   13.14
   2  10   6  379.85   13.13
   2 -10   6  381.75   13.15
   2  10   6  371.11   13.13
   2  10   6  413.75   16.85
   2 -10   6  402.57   16.70
  -2 -10  -6  389.97   15.92
   2  10   6  396.64   13.67
   2  10   6  380.12   13.19
   2 -10   6  375.47   15.09
   2 -10   6  397.00   16.85
   2  10   6  381.71   13.49
   2 -10   6  396.49   13.00
   2 -10   6  392.41   13.32
   2 -10   7   34.08    2.63
   2  10   7   34.47    2.88
   2  10   7   36.62    2.58
   2 -10   7   36.37    4.72
   2  10   7   34.87    2.80
   2 -10   7   34.93    2.63
   2 -10   7   32.71    2.52
   2  10   7   32.06    4.52
   2 -10   7   36.72    4.57
   2  10   7   32.66    2.53
   2  10   7   34.57    2.55
   2 -10   7   35.56    2.56
   2 -10   8   59.20    3.55
   2  10   8   60.13    3.94
   2 -10   8   54.71    5.71
   2  10   8   61.94    3.78
   2 -10   8   63.46    3.55
   2 -10   8   59.45    3.60
   2  10   8   62.94    6.13
   2  10   8   61.01    3.61
   2 -10   8   59.04    5.97
   2  10   8   62.42    3.61
   2 -10   8   65.19    3.65
   2 -10   9   33.04    2.54
   2  10   9   30.73    2.57
   2 -10   9   35.38    2.35
   2 -10   9   31.15    2.26
   2  10   9   30.48    2.85
   2 -10   9   30.94    2.51
   2  10   9   29.25    2.49
   2  10   9   35.24    2.63
   2 -10   9   35.73    2.64
   2  10  10   28.88    2.24
   2 -10  10   34.31    2.32
   2  10  10   29.81    2.29
   2 -10  10   31.28    2.31
   2  10  10   28.31    2.56
   2 -10  11   11.55    1.29
   2  10  11   11.52    1.31
  -2 -11  13    0.46    0.68
  -2  11  13   -0.27    0.47
  -2 -11  13    0.07    0.61
  -2 -11  13   -0.48    0.61
  -2  11  13    0.28    0.51
   2  11 -12   13.78    1.43
  -2  11  12   13.87    1.53
  -2 -11  12   12.73    1.47
  -2 -11  12   14.24    1.54
  -2  11  12   17.08    1.64
  -2  11  12   12.49    1.56
  -2  11  11    3.35    1.26
   2  11 -11    2.47    1.17
  -2 -11  11    3.08    1.22
  -2 -11  11    2.52    1.14
  -2  11  11    3.43    1.20
  -2  11  11    2.14    1.17
  -2  11  10   11.20    1.83
  -2 -11  10   11.03    2.52
  -2 -11  10    3.56    2.40
  -2 -11  10   11.18    1.58
  -2  11  10    9.38    1.59
  -2  11  10    8.37    2.62
  -2 -11  10   10.41    1.61
  -2  11  10    9.29    1.57
  -2 -11  10    9.32    2.71
  -2  11   9   98.50    4.61
  -2 -11   9   97.17    4.57
  -2  11   9  100.79    4.90
  -2 -11   9   97.36    4.55
  -2  11   9   84.23    6.97
  -2 -11   9   72.86    6.62
  -2  11   9   97.41    4.60
  -2  11   9   89.15    4.12
  -2 -11   9   80.88    6.64
  -2  11   8    1.89    1.70
  -2 -11   8    0.82    0.91
  -2  11   8    0.70    0.92
  -2 -11   8    0.93    1.77
   2 -11  -8    1.23    1.72
  -2 -11   8    0.47    1.64
  -2 -11   8    1.06    1.90
  -2  11   8    1.52    1.26
  -2  11   8    1.64    0.78
  -2  11   8    0.45    1.55
   2 -11  -7  413.35   16.94
  -2 -11   7  432.08   18.01
  -2  11   7  423.78   15.79
  -2 -11   7  419.05   17.49
  -2  11   7  421.79   14.39
  -2  11   7  428.31   14.02
  -2  11   7  426.86   17.26
  -2 -11   7  429.77   17.18
  -2 -11   7  421.73   13.96
   2  11  -7  401.87   18.05
  -2  11   7  428.32   17.35
   2 -11  -6  213.29   10.42
   2  11  -6  239.14   11.45
  -2  11   6  245.22   10.99
  -2 -11   6  226.68   11.09
   2 -11  -5  619.44   22.17
  -2  11   5  621.98   22.32
  -2 -11   5  608.85   22.22
  -2  11   5  622.85   22.40
   2 -11  -4 1094.15   34.76
  -2  11   4 1013.21   34.68
   2  11  -4 1028.32   34.80
  -2  11   4 1083.12   34.84
  -2 -11   4 1064.32   34.52
   2 -11  -3    7.65    1.82
   2  11  -3   13.59    2.13
  -2  11   3    9.67    0.76
  -2 -11   3    8.67    1.68
  -2  11   3   12.92    2.01
   2  11  -2 2268.22   68.33
  -2  11   2 2240.47   68.51
  -2 -11   2 2211.65   67.77
   2 -11  -1 3470.15  102.68
   2 -11  -1 3394.06  101.41
   2  11  -1 3493.02  101.35
  -2  11   1 3483.80  101.53
  -2 -11   1 3313.09  102.14
  -2  11   1 3381.86  102.53
  -2 -11   1 3313.82  101.39
   2 -11   0  263.99   10.02
   2 -11   0  264.60    9.17
   2  11   0  272.59    9.15
  -2  11   0  267.86    9.74
  -2 -11   0  282.11    9.58
  -2 -11   0  264.61    9.33
  -2 -11   0  249.97    8.37
   2 -11   0  269.70   10.03
   2 -11   1   27.63    2.22
   2 -11   1   32.12    2.19
   2  11   1   25.80    2.02
   2 -11   1   33.60    2.24
  -2  11  -1   27.50    2.53
  -2 -11  -1   30.95    2.02
   2  11   1   32.28    2.45
   2 -11   1   30.25    2.66
  -2 -11  -1   27.92    1.69
   2 -11   2   71.82    3.62
   2  11   2   79.50    4.22
   2 -11   2   76.26    4.66
   2 -11   2   79.83    4.65
  -2  11  -2   73.80    4.70
  -2 -11  -2   75.46    3.53
   2  11   2   77.12    4.11
   2 -11   2   71.32    4.04
   2  11   3  402.47   14.39
   2 -11   3  404.94   15.39
   2 -11   3  401.56   14.96
   2  11   3  368.55   12.72
  -2 -11  -3  409.28   13.48
  -2  11  -3  408.83   15.72
   2  11   3  425.77   14.83
   2 -11   3  431.32   14.84
   2  11   4   14.00    2.32
   2 -11   4   14.99    2.46
   2  11   4   14.51    2.10
   2 -11   4   13.84    2.30
   2 -11   4   15.61    2.64
  -2 -11  -5  214.67   10.41
   2  11   5  215.25    7.92
   2  11   5  212.06    8.14
   2 -11   5  210.44    9.76
   2  11   5  208.59    8.07
  -2  11  -5  219.96   11.48
   2  11   5  209.66   10.26
   2 -11   5  214.97   10.27
   2  11   6   58.07    3.21
   2 -11   6   61.53    3.27
   2  11   6   56.22    3.22
   2 -11   6   63.24    3.32
   2  11   6   59.25    5.29
   2 -11   6   54.34    5.14
  -2 -11  -6   56.81    5.01
   2  11   6   58.82    3.35
   2 -11   6   57.99    4.61
   2 -11   6   58.13    5.43
   2  11   6   63.20    3.59
   2 -11   6   61.68    3.22
   2 -11   6   64.74    3.47
   2 -11   7  227.81    8.70
   2  11   7  227.69    8.61
   2  11   7  229.39    9.14
   2  11   7  219.66    8.85
   2 -11   7  217.99    8.63
   2  11   7  215.46    8.50
   2 -11   7  209.77    8.42
   2  11   7  232.61    8.64
   2 -11   7  226.81    8.57
   2  11   7  228.60   12.03
   2 -11   7  224.93   11.86
   2 -11   7  244.18   12.49
   2 -11   8   13.84    1.82
   2  11   8   12.87    1.82
   2 -11   8   11.00    2.95
   2  11   8   11.78    3.09
   2 -11   8   14.16    3.24
   2 -11   8   19.30    2.06
   2  11   8   10.26    1.97
   2 -11   8   12.63    1.72
   2  11   8   10.73    1.76
   2  11   8   16.27    1.89
   2 -11   8   16.62    1.90
   2 -11   9    9.81    1.56
   2  11   9    8.90    1.58
   2 -11   9   10.08    1.39
   2  11   9   10.46    1.93
   2 -11   9    9.37    1.39
   2  11   9    9.15    1.66
   2  11   9   11.18    1.71
   2 -11   9    8.12    1.48
   2  11  10    3.94    1.53
   2 -11  10    4.13    1.15
   2  11  10    4.50    1.22
   2 -11  10    5.19    1.26
   2  11  10    7.12    1.34
   2  11  11    0.71    0.76
   2 -11  11    1.29    0.74
  -2 -12  13   22.88    1.41
  -2 -12  13   29.62    1.69
   2  12 -12   45.44    2.45
  -2  12  12   48.71    2.78
  -2 -12  12   46.67    2.56
  -2  12  12   43.10    2.50
  -2  12  12   44.78    2.59
  -2 -12  12   47.14    2.57
  -2  12  11    8.07    1.56
  -2  12  11    9.08    1.47
  -2 -12  11    6.76    1.36
  -2  12  11    4.51    1.26
  -2 -12  11    7.38    1.37
   2  12 -11    6.04    1.33
  -2  12  10    3.78    1.48
  -2  12  10    5.04    1.29
  -2 -12  10    5.41    1.34
  -2 -12  10    0.53    1.72
  -2  12  10    2.71    2.01
  -2 -12  10    2.78    1.15
  -2  12  10    4.30    1.37
   2  12 -10    3.57    1.28
  -2 -12  10    4.21    2.02
  -2 -12  10    7.10    2.66
  -2  12   9  110.91    5.37
  -2  12   9  112.43    5.04
  -2 -12   9  108.48    4.97
  -2 -12   9  115.60    5.01
  -2  12   9  112.33    5.03
  -2  12   9  101.34    7.52
  -2 -12   9   88.27    7.15
  -2 -12   9   95.35    7.27
  -2 -12   8   11.47    2.46
  -2  12   8   15.39    2.86
  -2 -12   8   11.68    1.49
  -2  12   8   12.04    1.51
   2 -12  -8    7.78    2.29
  -2 -12   8   15.04    3.29
  -2 -12   8   15.95    3.03
  -2  12   8   14.64    1.88
  -2  12   8   12.86    1.39
  -2  12   8   12.66    2.81
   2 -12  -7   87.91    6.20
  -2 -12   7   86.72    6.64
  -2 -12   7   84.60    6.31
  -2  12   7   93.43    6.89
  -2  12   7   88.00    4.32
  -2 -12   7   86.28    3.91
  -2  12   7   86.16    3.92
  -2  12   7   95.40    6.27
  -2 -12   7   82.30    5.95
   2  12  -7   78.34    6.67
  -2  12   7   90.61    6.33
   2 -12  -6   73.48    5.37
  -2  12   6   72.33    5.40
  -2 -12   6   74.94    5.76
  -2  12   6   73.96    4.43
   2 -12  -5  107.27    6.50
  -2  12   5  109.65    6.57
  -2 -12   5  107.85    6.48
  -2  12   5  112.94    6.74
   2 -12  -4   29.66    3.13
  -2 -12   4   22.74    2.64
   2  12  -4   26.56    3.04
  -2  12   4   22.30    2.83
   2 -12  -3  915.50   29.35
   2  12  -3  883.38   29.11
  -2 -12   3  879.68   28.59
  -2  12   3  830.32   29.01
  -2  12   2  715.33   22.50
   2  12  -2  752.15   24.27
  -2 -12   2  743.56   23.75
  -2  12   2  759.59   24.61
   2 -12  -1  133.33    6.43
   2 -12  -1  140.32    5.37
   2  12  -1  146.05    5.31
  -2  12   1  136.93    5.51
  -2 -12   1  139.44    6.10
  -2  12   1  140.42    6.49
  -2 -12   1  137.34    5.46
  -2 -12   1  142.24    6.22
   2 -12   0   -0.19    1.03
   2 -12   0    0.72    0.67
   2  12   0    1.68    0.62
  -2 -12   0    1.39    0.77
  -2  12   0    1.60    0.94
  -2 -12   0    0.54    0.77
  -2 -12   0    0.95    0.37
   2 -12   0    0.75    1.11
   2 -12   1    0.84    0.89
  -2 -12  -1   -0.12    0.59
  -2  12  -1    0.84    1.26
  -2 -12  -1    1.31    0.67
   2 -12   1    2.16    1.31
   2  12   1    0.19    0.99
   2 -12   2   17.76    1.68
   2  12   2   19.99    2.14
   2 -12   2   22.14    2.54
   2 -12   2   20.05    2.50
   2  12   2   17.91    1.94
   2 -12   2   23.03    2.10
  -2  12  -2   23.37    2.72
  -2 -12  -2   16.96    1.50
   2  12   3    6.42    1.56
   2 -12   3    2.12    1.44
   2 -12   3    3.31    1.49
   2  12   3    3.75    1.38
   2 -12   3    4.61    1.35
   2  12   3    3.81    0.69
  -2  12  -3    3.00    1.82
  -2 -12  -3    3.92    0.93
   2 -12   4   68.38    4.79
   2 -12   4   72.80    5.29
   2  12   4   64.69    4.40
  -2  12  -4   60.65    5.33
   2  12   4   73.12    4.80
   2 -12   4   70.93    4.73
  -2 -12  -5 1353.21   43.28
   2  12   5 1268.47   39.49
   2  12   5 1287.46   39.93
   2  12   5 1248.28   39.62
   2 -12   5 1279.03   42.31
   2  12   5 1292.50   41.81
   2  12   5 1318.28   39.96
   2 -12   5 1284.85   39.54
   2  12   5 1331.35   42.85
   2 -12   5 1319.87   42.78
   2 -12   6   17.13    1.79
   2  12   6   21.37    3.44
   2 -12   6   16.63    3.09
   2  12   6   18.68    1.80
  -2 -12  -6   20.18    3.16
   2  12   6   18.68    1.93
   2 -12   6   17.03    2.76
   2  12   6   21.00    2.14
   2 -12   6   19.88    1.79
   2  12   6   19.87    1.83
   2 -12   6   18.88    1.78
   2 -12   7  121.51    8.10
   2  12   7  106.94    7.84
   2 -12   7  120.87    5.29
   2  12   7  122.01    5.32
  -2 -12  -7   98.60    7.16
   2  12   7  121.32    5.85
   2  12   7  110.17    5.27
   2 -12   7  113.87    5.38
   2  12   7  116.26    5.54
   2 -12   7  124.77    5.52
   2  12   7  124.08    5.31
   2 -12   7  113.51    5.15
   2 -12   7  104.67    7.96
   2 -12   8   10.84    1.68
   2  12   8   10.36    1.64
   2  12   8    6.55    2.61
   2 -12   8    7.49    2.56
   2 -12   8    8.61    1.65
   2 -12   8    9.85    1.55
   2  12   8    9.87    1.88
   2 -12   8    4.01    2.38
   2  12   8   17.59    2.02
   2  12   8   10.34    1.60
   2 -12   8   11.88    1.62
   2 -12   9    1.96    1.15
   2 -12   9    1.40    0.97
   2 -12   9    3.10    1.04
   2  12   9    2.65    1.45
   2  12   9    3.24    1.31
   2  12   9    3.06    1.22
   2 -12   9    5.09    1.29
   2  12  10    8.58    1.65
   2 -12  10    7.00    1.33
   2  12  10    9.92    1.41
   2 -12  10    8.23    1.27
   2  12  10   10.07    1.48
   2 -12  11   37.67    1.67
   2  12  11   -0.16    0.47
  -2 -13  13    1.37    0.73
  -2 -13  12   -0.24    1.03
   2  13 -12    0.18    0.78
  -2 -13  12   -0.39    0.82
  -2  13  12   -0.10    0.77
  -2  13  12   -0.10    0.55
  -2 -13  12    0.58    0.77
  -2  13  12    0.61    0.96
   2  13 -11   28.84    2.18
  -2  13  11   27.63    2.38
  -2 -13  11   24.08    2.00
  -2  13  11   30.31    2.24
  -2  13  11   24.66    2.03
  -2 -13  11   27.23    2.09
  -2  13  10   47.46    3.38
   2  13 -10   50.38    3.15
  -2  13  10   51.56    3.09
  -2  13  10   44.24    5.02
  -2 -13  10   47.99    5.06
  -2 -13  10   48.59    3.00
  -2  13  10   49.53    3.09
  -2 -13  10   51.38    3.02
  -2 -13  10   44.58    4.86
  -2  13   9  113.06    5.49
   2  13  -9  105.62    5.13
  -2 -13   9  111.55    7.84
  -2 -13   9  112.99    8.40
  -2 -13   9  105.96    4.96
  -2  13   9  117.68    5.14
  -2  13   9   98.80    7.55
  -2 -13   9  120.00    8.02
  -2  13   9  121.41    5.17
  -2 -13   9  111.37    5.01
   2 -13  -8    9.07    2.52
  -2 -13   8    8.96    2.87
  -2 -13   8    4.90    2.40
  -2  13   8    7.54    1.57
  -2  13   8    5.97    2.07
  -2  13   8    6.87    2.23
  -2 -13   8    7.26    1.24
  -2  13   8    6.96    1.26
  -2 -13   8    6.76    2.22
  -2  13   8    6.03    1.18
  -2  13   7  274.06    9.68
  -2  13   7  284.71   12.74
  -2 -13   7  280.10   12.56
  -2 -13   7  262.74    9.60
  -2  13   7  291.71   10.32
   2 -13  -7  281.63   13.00
  -2 -13   7  265.83   13.30
  -2  13   7  304.03   13.90
  -2 -13   7  308.93   13.63
  -2  13   7  274.46    9.57
   2  13  -7  280.05   13.94
  -2  13   7  296.58   13.17
   2 -13  -6  107.54    6.97
  -2 -13   6  118.46    7.44
  -2  13   6  111.22    5.70
  -2 -13   6  129.42    7.58
  -2  13   6  115.85    5.09
  -2  13   6  115.69    6.59
  -2  13   6  130.83    7.50
   2 -13  -5   14.84    2.67
   2  13  -5   16.88    2.90
  -2  13   5   18.12    2.78
  -2 -13   5   15.16    2.68
  -2  13   5   14.19    2.65
   2 -13  -4   45.95    3.93
  -2 -13   4   40.90    2.13
   2  13  -4   46.41    3.91
  -2  13   4   40.47    3.75
  -2 -13   4   42.53    3.64
   2 -13  -3  137.03    7.30
   2  13  -3  156.80    7.33
  -2 -13   3  147.07    6.82
  -2  13   3  154.91    7.49
  -2  13   2  112.34    4.14
  -2  13   2  104.90    4.13
   2  13  -2  114.39    5.65
  -2  13   2  113.99    5.93
  -2 -13   2  112.40    5.12
   2 -13  -1  326.93   11.69
   2  13  -1  288.67    9.73
   2 -13  -1  285.33    9.83
  -2  13   1  293.17   10.21
  -2 -13   1  296.65   10.91
  -2 -13   1  301.14   11.02
  -2  13   1  314.99   11.59
  -2 -13   1  285.11   10.03
   2 -13   0   56.87    3.66
   2 -13   0   54.49    2.73
   2  13   0   53.66    2.60
  -2  13   0   55.36    3.28
  -2 -13   0   53.28    3.09
   2 -13   0   59.36    3.65
  -2 -13   0   52.59    3.10
   2 -13   1  168.92    6.82
  -2  13  -1  154.65    7.07
  -2 -13  -1  140.86    5.86
   2  13   1  171.01    7.12
   2 -13   1  155.78    7.19
  -2 -13  -1  147.39    5.78
   2 -13   2    3.89    0.97
   2  13   2    2.15    1.06
   2 -13   2    2.82    1.07
  -2  13  -2    3.90    1.61
   2 -13   2    1.86    1.26
   2  13   2    3.13    1.19
   2 -13   2    2.40    1.61
   2  13   3  458.61   15.75
   2 -13   3  443.38   15.64
  -2  13  -3  439.26   17.00
   2  13   3  403.35   14.10
   2 -13   3  432.03   16.65
   2 -13   3  422.99   16.28
   2  13   3  453.79   15.92
  -2 -13  -4  964.67   33.74
   2 -13   4 1033.12   34.11
   2 -13   4  996.02   33.34
   2  13   4 1005.73   32.77
  -2  13  -4  942.62   34.37
   2  13   4  978.74   32.90
   2 -13   4  991.13   32.86
   2  13   5    6.98    1.99
   2 -13   5    5.06    1.93
  -2 -13  -5    7.80    2.19
   2  13   5    5.84    1.17
   2  13   5    7.11    1.32
   2  13   5    7.27    1.76
   2 -13   5    5.41    2.00
   2 -13   5    7.49    2.35
   2  13   5    6.85    1.35
   2  13   5    8.51    1.46
   2 -13   5    5.90    1.15
   2 -13   5    5.78    1.15
   2  13   6  755.20   24.09
   2 -13   6  754.50   24.08
   2  13   6  827.29   28.23
   2 -13   6  727.50   27.54
  -2 -13  -6  784.24   28.14
   2  13   6  752.94   24.42
   2 -13   6  731.39   26.96
   2  13   6  760.73   24.70
   2 -13   6  774.51   24.19
   2  13   6  764.01   24.09
   2 -13   6  742.50   24.02
   2  13   7    3.45    1.08
   2 -13   7    1.76    1.10
   2 -13   7    3.16    1.12
   2  13   7    0.61    0.99
   2  13   7    4.52    2.02
   2 -13   7    0.49    1.87
  -2 -13  -7    0.46    1.45
   2  13   7    1.18    1.20
   2 -13   7    0.35    1.10
   2 -13   7    1.38    1.20
   2 -13   7    0.81    0.86
   2  13   7    0.19    1.17
   2 -13   7   -1.68    2.20
   2 -13   8    2.81    1.21
   2  13   8    0.48    1.02
   2  13   8    0.53    1.78
   2 -13   8    6.21    2.37
   2 -13   8    0.35    1.17
   2  13   8   -0.21    1.43
   2 -13   8    0.83    1.08
   2 -13   8    0.58    1.94
   2  13   8    1.33    1.29
   2  13   8    1.25    1.11
   2 -13   8    3.21    1.16
   2 -13   9    0.98    1.16
   2 -13   9    0.14    0.97
   2 -13   9    0.13    0.88
   2  13   9    0.40    1.47
   2  13   9    2.36    1.26
   2 -13   9    1.70    1.03
   2  13   9    1.31    1.04
   2  13  10   14.47    1.94
   2 -13  10   11.34    1.55
   2  13  10   11.58    1.44
   2 -13  10   12.84    1.43
   2  13  10   12.67    1.59
   2 -13  11   47.26    2.17
  -2 -14  13   52.79    2.42
  -2 -14  12   -0.12    0.94
   2  14 -12    0.17    0.71
  -2 -14  12    0.77    0.75
  -2  14  12    0.27    0.53
  -2 -14  12   -0.17    0.71
  -2  14  12    0.36    1.00
   2  14 -11   16.05    1.65
  -2 -14  11   15.12    1.56
  -2  14  11   12.12    1.51
  -2  14  11   11.88    1.46
  -2 -14  11    9.96    1.36
  -2  14  11   11.82    1.71
  -2  14  10   60.97    3.77
   2  14 -10   56.24    3.37
  -2 -14  10   60.06    3.29
  -2  14  10   59.13    3.33
  -2  14  10   57.10    3.24
  -2 -14  10   62.70    3.34
  -2  14   9   13.33    2.00
  -2 -14   9   13.04    2.98
  -2 -14   9   11.21    3.24
  -2  14   9   13.82    2.96
  -2 -14   9   13.19    1.58
  -2  14   9   11.89    1.58
  -2  14   9   10.18    1.51
  -2 -14   9   15.01    3.16
  -2 -14   9   13.41    1.62
   2  14  -9    8.71    1.63
   2  14  -8  111.90    5.06
  -2  14   8  108.78    5.30
  -2  14   8  111.07    4.81
  -2  14   8  106.16    7.27
  -2 -14   8  105.15    7.14
  -2 -14   8  107.42    4.72
  -2 -14   8   99.26    7.49
  -2 -14   8  119.96    8.21
   2 -14  -8  108.81    7.49
  -2  14   8  107.89    4.78
  -2 -14   8  107.43    4.74
  -2  14   8  103.27    7.29
  -2  14   7   50.06    3.14
   2  14  -7   48.32    2.88
  -2  14   7   41.42    2.53
  -2 -14   7   43.71    4.31
  -2  14   7   49.03    4.53
  -2 -14   7   53.69    5.14
  -2  14   7   51.29    5.16
  -2 -14   7   49.92    4.97
   2 -14  -7   40.92    4.56
  -2  14   7   48.99    4.72
   2  14  -6   45.79    2.72
  -2  14   6   49.11    2.93
  -2 -14   6   49.25    4.67
  -2 -14   6   44.84    4.47
   2 -14  -6   44.13    4.46
  -2  14   6   50.73    4.04
  -2 -14   6   44.74    3.83
  -2  14   6   49.82    4.55
   2  14  -6   41.77    4.50
  -2 -14   5  297.74   12.60
  -2  14   5  282.10   12.78
  -2  14   5  276.77   12.55
   2  14  -5  284.43   12.87
   2 -14  -5  284.55   12.66
  -2 -14   4  409.19   15.71
  -2 -14   4  424.67   16.21
  -2  14   4  464.84   16.65
   2  14  -4  430.05   16.36
   2 -14  -4  430.06   16.33
  -2 -14   4  393.25   13.30
  -2  14   3  130.80    7.07
  -2 -14   3  121.46    6.74
  -2 -14   3  143.87    6.62
   2 -14  -3  137.15    7.30
   2  14  -3  153.95    7.20
   2 -14  -2  111.28    4.60
   2  14  -2  114.09    4.50
   2  14  -2  110.84    5.74
  -2  14   2  111.84    4.12
  -2  14   2  108.89    4.11
  -2  14   2  116.61    6.17
  -2 -14   2  117.88    5.28
  -2 -14   2  118.27    5.94
  -2  14   1 2228.72   66.85
  -2 -14   1 2082.32   64.83
  -2 -14   1 2251.42   66.21
   2 -14  -1 2185.99   66.73
   2  14  -1 2135.62   64.30
   2 -14  -1 2195.27   64.48
  -2  14   1 2147.68   65.07
  -2 -14   1 2148.41   65.89
   2 -14   0   71.37    4.12
  -2 -14   0   67.46    3.64
   2 -14   0   69.71    4.20
   2 -14   0   66.81    2.98
  -2  14   0   62.35    3.69
  -2 -14   0   59.29    3.41
   2 -14   1    1.20    1.25
   2  14   1    0.46    1.11
  -2 -14  -1    1.42    0.79
   2 -14   1    0.58    0.96
  -2 -14  -1    0.71    0.70
  -2  14  -1   -0.46    1.22
   2  14   2   11.46    1.88
   2 -14   2   11.75    2.10
   2 -14   2   11.37    2.12
   2 -14   2   15.25    1.67
  -2  14  -2    9.34    1.90
   2  14   2   11.39    1.47
   2 -14   2   10.70    1.54
   2  14   3   20.59    2.57
   2 -14   3   22.43    2.92
   2 -14   3   21.71    2.88
   2  14   3   16.55    1.59
  -2  14  -3   21.08    2.96
   2 -14   3   23.15    2.38
   2  14   3   21.69    2.34
  -2  14  -4  243.67   12.35
   2  14   4  266.79   11.20
   2 -14   4  254.65   11.01
  -2 -14  -4  249.22   11.92
   2 -14   4  292.11   12.47
   2 -14   4  249.92   11.55
   2  14   4  270.43   11.30
   2  14   4  265.21    9.59
   2 -14   4  264.02    9.30
  -2  14  -5   89.61    7.10
   2  14   5   78.21    3.75
   2  14   5   84.42    5.75
   2 -14   5   88.13    5.76
   2  14   5   82.77    3.79
   2  14   5   81.92    4.04
  -2 -14  -5   87.26    6.35
   2  14   5   83.39    4.17
   2  14   5   82.95    4.27
   2  14   5   82.64    5.52
   2 -14   5   95.50    6.71
   2 -14   5   91.15    6.03
   2  14   5   83.24    3.92
   2  14   5   88.70    4.41
   2 -14   5   88.21    4.11
   2 -14   5   90.27    4.20
   2  14   6  241.92   11.82
   2 -14   6  236.05    8.80
   2 -14   6  238.96   11.72
   2  14   6  235.77    8.82
  -2 -14  -6  247.26   12.28
   2  14   6  245.01    9.26
   2  14   6  258.94    9.61
   2  14   6  249.21    9.52
   2  14   6  244.30    8.86
   2 -14   6  241.36    8.80
   2 -14   6  243.51    9.00
   2 -14   6  255.28   11.72
   2  14   7   24.19    2.13
   2  14   7   18.08    3.24
   2 -14   7   24.87    3.69
   2 -14   7   25.14    2.13
  -2 -14  -7   25.13    3.75
   2  14   7   26.04    2.41
   2 -14   7   21.39    1.93
   2  14   7   25.69    2.09
   2 -14   7   27.58    2.13
   2 -14   8   19.20    2.18
   2  14   8   25.87    2.67
   2 -14   8   22.63    3.92
   2  14   8   22.17    2.30
   2 -14   8   24.55    2.19
   2  14   8   17.28    3.26
   2  14   8   19.34    1.95
   2 -14   8   23.44    2.04
   2 -14   9  125.59    5.35
   2 -14   9  116.33    5.15
   2  14   9  127.37    5.62
   2 -14   9  131.91    5.68
   2  14   9  115.84    5.16
   2 -14   9  120.91    5.19
   2  14   9  125.68    5.96
   2  14  10   11.98    1.78
   2 -14  10   10.09    1.46
   2  14  10    9.16    1.36
   2 -14  10   -0.38    0.48
   2  14  10    0.10    0.58
   2 -14  10   10.25    1.20
  -2 -15  13   16.03    1.22
   2  15 -12    1.04    0.65
  -2 -15  12    2.22    0.72
  -2  15  12    1.75    1.01
   2  15 -11    1.35    0.98
  -2 -15  11    1.01    0.91
  -2  15  11   -0.12    0.61
  -2 -15  11    0.22    0.83
  -2  15  11    0.45    0.57
  -2  15  11    2.47    1.24
  -2  15  10  204.91    8.25
   2  15 -10  186.90    7.63
  -2 -15  10  199.42    7.49
  -2  15  10  204.24    7.57
  -2  15  10  188.83    7.41
  -2 -15  10  203.01    7.50
  -2 -15   9   42.38    4.99
  -2 -15   9   38.94    5.07
  -2  15   9   45.55    3.32
   2  15  -9   48.76    3.04
  -2 -15   9   48.52    2.77
  -2  15   9   38.08    2.62
  -2  15   9   35.13    4.41
  -2  15   9   44.11    2.73
  -2 -15   9   42.44    2.70
   2 -15  -8   40.67    4.71
   2  15  -8   41.80    2.74
  -2  15   8   41.80    2.98
  -2 -15   8   34.66    4.53
  -2 -15   8   34.34    4.52
  -2  15   8   40.30    2.48
  -2  15   8   31.32    3.91
  -2 -15   8   31.60    3.85
  -2  15   8   33.97    4.22
  -2  15   8   34.39    2.37
  -2 -15   8   32.88    2.29
   2 -15  -7   10.85    2.73
   2  15  -7   11.09    1.49
  -2  15   7   10.99    3.03
  -2 -15   7    9.75    2.68
  -2 -15   7   16.73    3.20
  -2  15   7    8.89    1.55
  -2  15   7   11.22    2.37
  -2 -15   7    7.36    2.14
  -2  15   7   12.52    1.33
  -2  15   7   10.91    2.60
   2 -15  -6    3.02    2.05
   2  15  -6    1.43    0.91
  -2  15   6    2.41    1.00
   2  15  -6    1.92    1.88
  -2  15   6    2.11    1.74
  -2  15   6    3.37    1.48
  -2 -15   6    2.42    1.36
  -2 -15   6   -0.42    1.66
   2 -15  -5  108.80    6.99
  -2  15   5  108.55    6.91
   2  15  -5  105.37    6.99
  -2 -15   5  117.61    7.10
  -2 -15   5  115.30    6.83
  -2  15   5  119.31    7.33
   2 -15  -4  139.61    7.57
   2  15  -4  117.61    7.13
  -2  15   4  132.57    7.54
  -2 -15   4  136.70    7.10
  -2 -15   4  144.33    7.55
   2  15  -3  304.93   12.66
  -2 -15   3  319.91   12.21
  -2 -15   3  322.06   12.93
  -2  15   3  325.12   13.16
   2 -15  -2    1.43    0.62
   2  15  -2    1.16    0.47
   2 -15  -2    0.84    1.46
  -2  15   2    1.07    0.35
   2  15  -2    0.23    1.05
  -2 -15   2    1.20    0.95
  -2  15   2    1.05    0.40
  -2 -15   2    1.50    1.36
  -2  15   2    2.81    1.51
   2 -15  -1  159.66    5.41
   2  15  -1  149.59    5.16
   2 -15  -1  154.45    7.46
  -2  15   1  157.81    6.13
  -2  15   1  154.85    7.50
  -2 -15   1  149.49    7.01
  -2 -15   1  151.47    5.88
   2 -15   0   35.59    2.97
  -2  15   0   34.64    2.64
  -2 -15   0   30.43    2.33
   2 -15   0   32.18    2.81
  -2 -15   0   36.26    2.66
   2 -15   1  853.78   28.19
  -2  15  -1  816.56   28.55
   2  15   1  916.24   28.96
   2 -15   1  896.83   28.94
   2 -15   1  881.90   29.22
  -2 -15  -1  861.15   27.21
   2 -15   2    5.40    1.06
  -2  15  -2    6.12    1.83
   2  15   2    6.10    1.68
   2 -15   2    8.21    1.87
   2  15   3  130.64    6.79
   2 -15   3  132.94    7.39
   2 -15   3  124.90    7.10
   2  15   3  137.35    6.31
   2 -15   3  128.28    6.18
   2  15   3  117.85    5.39
  -2  15  -3  124.63    7.35
  -2  15  -4   66.68    5.76
   2  15   4   62.84    4.47
   2 -15   4   72.25    4.75
  -2 -15  -4   67.63    5.43
   2  15   4   64.34    3.31
   2  15   4   60.03    3.18
   2  15   4   70.31    3.54
   2 -15   4   75.52    5.60
   2 -15   4   70.92    5.20
   2  15   4   61.23    4.59
   2 -15   4   63.58    3.34
   2  15   4   68.94    3.60
   2 -15   4   61.64    3.29
  -2  15  -5  171.81   10.45
   2  15   5  178.73    9.01
   2 -15   5  170.85    8.78
  -2 -15  -5  195.79   10.05
   2  15   5  179.41    6.96
   2  15   5  166.67    7.08
   2  15   5  169.63    7.00
   2 -15   5  199.44   10.29
   2 -15   5  164.13    9.11
   2  15   5  168.59    8.73
   2  15   5  175.94    7.23
   2  15   5  171.66    6.71
   2 -15   5  177.47    6.93
   2 -15   5  176.12    6.98
   2  15   6  137.14    4.96
   2  15   6  143.12    7.85
   2 -15   6  130.65    7.57
   2  15   6  136.01    4.96
  -2 -15  -6  120.68    7.83
   2  15   6  134.82    5.28
   2  15   6  136.88    5.47
   2  15   6  135.03    5.66
   2 -15   6  127.95    7.52
   2  15   6  133.31    5.63
   2 -15   6  133.97    5.17
   2 -15   6  129.81    5.34
   2 -15   7    0.97    0.94
   2  15   7    1.70    0.93
  -2 -15  -7   -0.50    1.56
   2 -15   7    2.57    1.02
   2  15   7    0.78    1.20
   2  15   7   -0.14    0.88
   2  15   7    0.47    1.59
   2 -15   8    5.52    1.54
   2 -15   8    4.70    1.35
   2  15   8    5.32    1.68
   2 -15   8    6.40    2.45
   2  15   8    5.49    1.52
   2  15   8    6.42    1.31
   2 -15   8    4.16    1.10
   2 -15   9    1.93    1.38
   2 -15   9    2.11    0.98
   2 -15   9    3.56    1.15
   2  15   9    1.56    1.46
   2  15   9    1.30    1.12
   2  15   9    1.39    0.87
   2 -15   9    1.35    0.96
   2  15  10   19.87    1.66
   2 -15  10   24.09    1.88
   2  15  10   20.69    2.05
   2 -15  10   23.20    1.49
  -2 -16  13    0.71    0.61
  -2  16  12   74.33    3.52
   2  16 -11   15.52    1.50
  -2  16  11    0.52    0.52
  -2  16  11   -0.40    0.53
  -2 -16  11   12.68    1.27
  -2  16  11   17.94    1.92
  -2  16  10    9.38    1.85
  -2 -16  10    8.99    1.31
  -2  16  10   11.56    1.45
  -2  16  10   11.71    1.40
  -2 -16  10    9.91    1.34
   2  16 -10   10.54    1.57
  -2 -16   9  119.10    8.54
  -2 -16   9  123.44    9.02
   2  16  -9  139.55    5.89
  -2  16   9  141.13    6.32
  -2  16   9  131.84    5.50
  -2  16   9  128.40    5.44
  -2 -16   9  127.83    5.39
   2 -16  -8   98.48    7.27
   2  16  -8   92.42    4.51
  -2  16   8   85.89    4.71
  -2 -16   8   92.45    7.18
  -2 -16   8   85.89    7.05
  -2  16   8   90.93    4.12
  -2  16   8   89.18    6.35
  -2  16   8   85.88    4.03
  -2  16   8   87.25    6.66
   2 -16  -7    5.43    2.22
   2  16  -7    7.00    1.31
  -2 -16   7    5.53    2.17
  -2  16   7    0.54    1.89
  -2 -16   7    5.50    2.46
  -2  16   7    8.83    1.59
  -2  16   7    6.88    1.82
  -2 -16   7    6.42    1.93
  -2  16   7    2.33    1.88
   2 -16  -6    8.61    2.58
   2  16  -6    6.33    1.19
  -2  16   6    4.71    1.27
  -2  16   6    4.16    1.47
  -2 -16   6    8.21    1.81
   2  16  -6    1.49    1.90
  -2  16   6    8.32    2.52
  -2 -16   6    3.01    1.90
   2 -16  -5  172.10    9.21
  -2  16   5  156.58    7.41
  -2 -16   5  174.55    7.62
  -2  16   5  169.20    9.10
   2  16  -5  178.93    9.48
  -2 -16   5  170.82    9.16
  -2  16   5  165.24    9.25
  -2 -16   5  161.26    8.65
   2 -16  -4  243.30   11.28
   2  16  -4  235.03   10.99
  -2  16   4  240.16   11.25
  -2 -16   4  239.19   10.52
  -2 -16   4  247.26   11.20
  -2 -16   3  185.59    7.51
   2  16  -3  183.18    8.74
  -2  16   3  184.20    9.16
  -2 -16   3  189.22    8.26
  -2 -16   3  199.23    9.11
   2 -16  -2  470.90   15.44
   2 -16  -2  450.33   12.05
   2  16  -2  437.34   11.69
   2  16  -2  500.40   14.74
  -2  16   2  327.66   11.18
  -2  16   2  311.51   11.16
  -2 -16   2  499.45   13.78
  -2 -16   2  498.93   15.12
  -2  16   2  499.01   15.67
   2 -16  -1   46.54    3.75
   2 -16  -1   37.35    1.67
  -2  16   1   43.57    2.55
  -2  16   1   49.21    3.90
  -2 -16   1   50.91    3.47
  -2 -16   1   43.95    2.40
   2 -16   0   20.26    2.51
  -2  16   0   16.71    2.08
  -2 -16   0   24.37    2.27
   2 -16   0   17.47    2.18
   2 -16   1   97.41    5.38
  -2  16  -1  109.60    5.90
   2  16   1  108.34    6.02
   2 -16   1  113.89    6.44
  -2 -16  -1  115.00    4.95
   2 -16   1  114.34    6.05
   2 -16   2   13.77    1.71
  -2  16  -2   14.70    2.49
   2 -16   2   14.10    2.33
   2  16   2   17.23    2.52
  -2 -16  -3   -2.65    1.73
   2  16   3    1.24    1.39
   2 -16   3   -0.36    1.71
   2 -16   3   -0.36    1.43
  -2  16  -3    0.79    1.66
   2  16   3   -0.22    0.76
   2 -16   3    0.86    1.04
  -2  16  -4   13.32    2.81
   2  16   4   11.03    1.96
   2 -16   4   14.44    2.16
   2  16   4   18.78    1.70
  -2 -16  -4   26.04    3.48
   2  16   4   18.08    1.67
   2  16   4   16.99    1.74
   2  16   4   15.06    1.66
   2 -16   4   18.12    1.67
   2 -16   4   14.37    1.61
   2  16   4   16.19    1.83
   2  16   4   23.03    2.86
   2 -16   4   19.69    2.93
   2 -16   4   16.02    2.87
   2  16   5    9.42    2.05
   2 -16   5    8.90    2.06
  -2 -16  -5   10.96    2.62
   2  16   5    8.27    1.39
   2 -16   5   10.16    2.51
   2  16   5    9.50    2.07
   2 -16   5   11.00    2.73
   2  16   5   10.07    1.58
   2  16   5    9.11    1.55
   2 -16   5   11.73    1.56
   2 -16   5   13.85    1.59
   2  16   6   31.19    2.19
   2  16   6   27.93    3.48
   2  16   6   32.02    2.47
  -2 -16  -6   29.76    4.21
   2  16   6   35.18    2.85
   2  16   6   37.05    2.72
   2 -16   6   30.46    4.34
   2 -16   6   26.11    3.58
   2  16   6   36.96    2.85
   2 -16   6   38.97    2.57
   2 -16   6   36.20    2.63
  -2 -16  -7   49.56    5.31
   2  16   7   57.31    3.14
   2  16   7   62.54    3.77
   2 -16   7   53.40    3.13
   2  16   7   52.10    5.08
   2  16   8   45.08    3.15
   2 -16   8   41.06    2.90
   2 -16   8   38.81    4.97
   2  16   8   46.57    2.74
   2 -16   8   47.32    2.72
   2 -16   9    0.95    1.12
   2 -16   9    0.85    1.08
   2 -16   9    1.42    0.93
   2  16   9   -0.19    1.31
   2  16   9    1.90    1.15
   2  16   9    0.34    0.54
   2 -16   9    0.44    0.83
   2  16  10   54.82    2.84
   2 -16  10   55.51    2.54
   2  16  10   59.73    2.48
  -2 -17  13   48.53    2.11
  -2  17  12   -0.11    0.91
  -2  17  11   22.10    2.20
   2  17 -11   20.75    1.71
  -2  17  10    0.11    0.58
  -2  17  10   -0.12    0.53
  -2 -17   9   63.87    6.14
  -2 -17   9   63.61    6.27
  -2  17   9   67.79    3.41
  -2  17   9   67.47    3.38
   2  17  -9   72.27    3.79
  -2  17   9   64.34    4.11
  -2  17   8   93.86    4.82
   2  17  -8   85.43    4.36
  -2 -17   8   77.89    6.84
  -2 -17   8   93.89    7.33
  -2  17   8   84.80    6.60
   2 -17  -8   84.33    6.92
  -2  17   7  301.78   11.07
   2  17  -7  296.88   10.63
  -2  17   7  282.84   12.56
  -2 -17   7  301.92   14.40
  -2  17   7  305.36   14.81
  -2 -17   7  294.83   14.21
  -2  17   7  318.02   14.27
   2 -17  -7  259.20   13.80
   2 -17  -6   20.00    3.54
   2  17  -6   25.66    2.06
  -2  17   6   29.52    2.32
  -2  17   6   20.16    2.48
  -2 -17   6   21.50    3.39
   2  17  -6   22.51    3.65
  -2  17   6   19.13    3.21
  -2 -17   6   21.30    1.76
   2  17  -5  113.55    4.80
  -2  17   5  104.80    5.50
  -2  17   5  111.34    4.83
   2 -17  -5  104.64    7.18
  -2  17   5  107.33    7.11
   2  17  -5  112.94    7.37
  -2  17   5  107.02    7.25
  -2 -17   5  119.89    7.04
  -2 -17   5  127.72    7.57
  -2  17   4   48.58    3.03
   2 -17  -4   52.17    4.68
   2  17  -4   55.40    4.59
  -2  17   4   64.88    5.05
  -2 -17   4   53.04    4.16
  -2 -17   4   60.52    4.85
   2  17  -3   90.82    3.87
  -2 -17   3  101.39    5.36
  -2  17   3  101.44    6.32
  -2 -17   3  103.12    6.12
   2  17  -3   89.84    5.69
  -2 -17   3   95.73    4.76
  -2  17   2  381.40   15.34
  -2 -17   2  394.97   14.94
  -2 -17   2  380.20   13.68
   2  17  -2  394.80   14.55
   2 -17  -2  395.65   15.37
  -2  17   1  424.13   16.43
  -2 -17   1  443.19   15.76
  -2  17   1  418.05   14.25
   2 -17  -1  431.84   16.17
  -2 -17   0   63.30    3.94
   2 -17   0   67.43    4.34
  -2  17   0   66.48    4.00
   2  17   1   73.87    4.88
   2 -17   1   72.55    4.75
   2 -17   1   81.78    5.32
  -2 -17  -1   69.70    3.72
  -2  17  -1   61.61    4.33
   2 -17   1   74.84    4.46
   2  17   2 1331.11   41.97
   2 -17   2 1307.60   42.07
   2 -17   2 1228.99   40.07
  -2  17  -2 1308.91   42.20
  -2  17  -3    0.41    1.68
   2  17   3    0.42    0.67
   2  17   3   -0.24    0.82
  -2 -17  -3    2.00    1.79
   2  17   3    0.25    0.78
   2  17   3   -0.33    1.26
   2 -17   3    0.37    1.50
   2 -17   3    1.13    1.59
   2  17   3    1.47    0.97
   2 -17   3    0.91    0.79
  -2  17  -4    3.93    2.03
   2  17   4    3.81    1.33
   2  17   4    4.65    1.13
   2  17   4    5.00    1.12
  -2 -17  -4    6.74    2.39
   2  17   4    5.09    1.17
   2 -17   4    8.66    2.38
   2  17   4    8.98    2.17
   2 -17   4    7.81    2.44
   2  17   4    4.82    1.16
   2  17   4    7.71    1.41
   2 -17   4    6.60    1.25
   2 -17   4    9.24    1.35
   2  17   5   65.36    4.90
  -2 -17  -5   63.79    5.88
   2  17   5   57.88    3.48
   2  17   5   70.65    3.84
   2 -17   5   71.07    6.02
   2 -17   5   69.71    5.63
   2  17   5   55.86    4.81
   2  17   5   71.64    3.98
   2 -17   5   70.45    3.69
   2 -17   5   66.18    3.66
   2  17   6   31.17    2.46
  -2 -17  -6   25.57    4.02
   2  17   6   31.62    2.62
   2  17   6   32.31    2.70
   2  17   6   33.47    2.77
   2 -17   6   32.91    2.60
   2 -17   6   28.58    2.37
   2 -17   6   34.86    4.59
   2 -17   6   27.64    3.79
   2  17   7   17.87    1.65
   2 -17   7   14.06    3.37
   2  17   7   16.32    2.25
  -2 -17  -7   18.54    3.33
   2 -17   7   17.24    1.80
   2  17   7   18.07    2.16
   2 -17   7   19.30    2.16
   2 -17   8    8.18    1.45
   2  17   8   12.10    1.80
   2 -17   9   29.11    2.19
   2  17   9   23.75    2.18
   2 -17   9   23.78    1.93
   2  17   9   24.09    2.47
   2 -17  10   -0.18    0.54
   2  17  10    1.98    1.27
   2 -17  10    3.10    1.04
   2  17  10    3.14    1.02
  -2 -18  12   29.72    1.98
  -2  18  12   30.74    2.02
  -2  18  11   17.14    1.93
   2  18 -11   20.37    1.65
  -2  18  10    8.05    1.74
   2  18 -10    8.09    1.44
  -2 -18   9   16.85    3.35
  -2 -18   9   29.44    4.33
   2  18  -9   21.18    2.09
  -2  18   9   30.20    2.68
   2  18  -8   -0.32    1.09
  -2 -18   8    1.67    2.13
  -2 -18   8   -0.56    1.82
  -2  18   8    0.20    1.24
   2 -18  -8   -1.10    1.98
  -2  18   8    1.45    1.63
  -2  18   7   56.91    3.53
   2  18  -7   56.41    3.23
   2 -18  -7   40.73    4.96
  -2 -18   7   64.59    5.84
  -2 -18   7   55.64    5.43
  -2  18   7   46.37    5.24
  -2 -18   7   51.52    2.91
  -2  18   7   45.63    4.91
  -2  18   6  525.61   21.14
   2  18  -6  522.21   17.29
  -2 -18   6  530.20   20.88
   2 -18  -6  549.50   21.62
  -2  18   6  507.05   17.16
  -2 -18   6  531.01   17.10
   2  18  -5   18.46    1.70
  -2  18   5   17.08    1.69
   2 -18  -5   16.40    3.13
   2  18  -5   18.04    3.18
  -2  18   5   16.85    3.13
  -2 -18   5   18.05    1.69
  -2 -18   5   23.21    3.49
  -2  18   5   14.93    3.09
  -2 -18   5   16.56    2.83
  -2 -18   4   12.40    2.57
  -2  18   4   10.83    2.53
  -2 -18   4    9.30    2.07
   2  18  -4   10.67    2.29
   2 -18  -4    8.24    2.41
  -2  18   3  265.25   12.36
  -2 -18   3  293.21   12.32
  -2 -18   3  278.05   11.09
   2  18  -3  279.32   11.85
  -2 -18   3  270.16   10.43
  -2 -18   2    0.30    1.42
  -2 -18   2    0.36    0.89
  -2  18   2   -0.35    1.54
   2  18  -2    0.26    1.11
   2 -18  -2   -0.68    1.52
  -2 -18   2    2.32    1.18
  -2 -18   1   -0.52    1.24
  -2  18   1   -0.33    1.46
  -2  18   1    0.66    0.57
   2 -18  -1   -0.31    1.32
  -2 -18   0   15.85    2.09
  -2  18   0   20.06    2.12
   2 -18   0   23.03    2.61
   2  18   1  108.52    6.37
   2 -18   1  111.59    6.13
  -2 -18  -1  105.95    5.04
  -2  18  -1  103.88    5.86
   2 -18   1  103.77    5.64
   2  18   2  269.09   11.49
   2 -18   2  273.78   11.56
   2 -18   2  237.44    9.72
  -2  18  -2  248.88   11.36
  -2  18  -3    4.23    1.97
   2  18   3    3.41    0.97
  -2 -18  -3    1.27    1.82
   2  18   3    2.50    0.95
   2  18   3    2.81    1.02
   2 -18   3    1.60    1.61
   2  18   3    4.95    1.65
   2 -18   3    3.88    1.88
   2  18   3    1.85    1.01
   2 -18   3    2.88    0.97
   2 -18   3    2.70    0.95
  -2  18  -4    7.59    2.41
   2  18   4    4.37    1.15
  -2 -18  -4    6.13    2.17
   2  18   4    6.55    1.35
   2  18   4    8.35    1.44
   2  18   4   10.25    2.22
   2 -18   4    7.17    2.10
   2 -18   4    9.99    2.51
   2  18   4    7.83    1.26
   2  18   4    7.36    1.50
   2 -18   4    7.20    1.39
   2 -18   4    8.70    1.29
   2  18   5  116.93    5.32
  -2 -18  -5  125.28    8.30
   2  18   5  119.04    5.50
   2 -18   5  106.95    7.78
   2 -18   5  111.96    7.55
   2  18   5  123.42    7.41
   2  18   5  111.55    5.52
   2 -18   5  119.62    5.30
   2 -18   5  111.54    5.28
   2  18   6   83.27    4.37
  -2 -18  -6   85.13    6.95
   2  18   6   82.29    4.61
   2  18   6   82.77    4.67
   2 -18   6   85.88    7.18
   2 -18   6   89.37    4.37
   2 -18   6   89.33    4.55
  -2 -18  -7    4.32    2.12
   2 -18   7    2.94    2.42
   2  18   7    5.78    1.72
   2 -18   7    4.52    1.45
   2 -18   7    4.82    1.26
   2  18   7    5.00    1.59
   2  18   8   -0.37    1.23
   2 -18   8    0.17    1.26
   2 -18   8    0.17    1.05
   2 -18   9   29.46    2.27
   2 -18   9   29.66    2.13
   2  18   9   29.73    2.36
   2  18  10    1.87    1.13
   2  18  10    2.05    0.93
   2 -18  10    2.10    0.78
   2 -18  10    1.53    0.97
  -2  19  12   38.88    2.28
  -2 -19  12   42.04    2.28
  -2  19  11   10.76    1.60
   2  19 -11    9.90    1.20
  -2 -19  11   13.63    1.60
  -2  19  10    1.28    1.42
   2  19 -10    1.83    1.07
  -2  19   9   17.57    2.31
   2  19  -9   20.08    1.99
  -2 -19   9   16.84    3.52
  -2 -19   9   13.05    3.18
  -2  19   8   43.24    3.17
  -2 -19   8   36.23    4.71
  -2 -19   8   34.57    4.56
   2  19  -8   40.92    2.82
   2 -19  -8   32.73    4.53
  -2  19   8   33.43    4.23
   2 -19  -7   64.97    6.03
   2  19  -7   54.32    3.28
  -2  19   7   57.11    3.59
  -2 -19   7   48.72    5.38
  -2 -19   7   59.18    5.68
  -2  19   7   45.25    5.41
  -2  19   7   49.89    3.07
  -2 -19   7   60.43    3.12
  -2  19   7   55.68    5.46
  -2  19   6    1.96    1.64
   2  19  -6    2.78    1.10
  -2 -19   6    3.18    1.05
  -2  19   6    2.02    0.99
  -2 -19   6    2.26    1.90
  -2 -19   5   11.87    2.85
  -2 -19   5   16.48    2.89
  -2  19   5   16.65    3.26
  -2  19   5   16.68    1.74
   2 -19  -5   12.45    2.85
   2  19  -5   14.30    1.62
  -2  19   5   16.64    1.84
   2  19  -5   11.17    2.71
  -2  19   5   20.42    3.42
  -2 -19   5   16.54    1.59
   2  19  -4  174.85    6.74
   2 -19  -4  192.42    9.93
   2  19  -4  158.19    8.99
  -2  19   4  188.29    9.92
  -2 -19   4  175.24    9.40
  -2 -19   4  178.56    8.63
  -2 -19   3  162.61    7.17
   2  19  -3  170.66    8.43
  -2  19   3  168.90    9.14
  -2 -19   3  163.36    8.64
  -2 -19   3  157.84    7.53
   2 -19  -2   34.81    3.65
  -2 -19   2   27.74    2.82
   2  19  -2   30.43    2.95
  -2  19   2   30.71    3.57
  -2 -19   2   28.93    3.16
  -2 -19   2   28.80    2.41
  -2 -19   1   26.32    2.89
   2 -19  -1   24.59    3.04
  -2  19   1   28.57    1.96
  -2  19   1   24.30    3.16
  -2 -19   1   29.98    2.98
   2 -19   0  164.08    7.93
  -2 -19   0  162.82    8.08
  -2  19   0  150.10    6.94
  -2  19   0  155.83    8.32
  -2 -19   0  153.80    7.20
  -2 -19  -1  712.39   24.89
   2 -19   1  680.16   23.52
  -2  19  -1  673.32   23.82
   2  19   1  687.46   24.61
   2 -19   1  689.85   24.12
   2  19   2   37.12    2.43
   2 -19   2   41.30    3.05
   2  19   2   43.61    2.52
   2  19   2   44.06    4.04
   2 -19   2   51.59    4.18
   2 -19   2   41.64    2.57
  -2  19  -2   42.32    4.04
  -2  19  -3   25.32    3.58
   2  19   3   26.63    2.01
  -2 -19  -3   27.18    3.67
   2  19   3   22.01    1.97
   2  19   3   24.92    1.99
   2 -19   3   32.59    3.74
   2  19   3   25.26    3.29
   2 -19   3   19.01    3.14
   2  19   3   26.76    2.27
   2 -19   3   25.95    2.09
   2 -19   3   23.27    1.90
  -2  19  -4   18.21    3.50
   2  19   4   17.08    1.83
  -2 -19  -4   18.31    3.50
   2  19   4   16.35    1.78
   2  19   4   15.97    1.86
   2  19   4   12.81    2.53
   2 -19   4   16.60    3.08
   2 -19   4   10.49    2.50
   2  19   4   14.97    1.77
   2 -19   4   17.53    1.90
   2  19   4   13.54    1.83
   2 -19   4   18.49    1.74
  -2 -19  -5  147.68    9.27
   2  19   5  143.37    6.09
   2  19   5  130.73    6.03
   2  19   5  115.64    5.87
   2 -19   5  159.13    9.39
   2 -19   5  134.49    8.52
   2  19   5  136.40    8.03
   2  19   5  139.92    6.28
   2 -19   5  132.07    5.93
   2 -19   5  147.47    6.09
  -2 -19  -6  145.93    9.72
   2  19   6  158.39    6.79
   2  19   6  155.14    7.02
   2 -19   6  167.21   10.23
   2  19   6  167.74    7.23
   2 -19   6  158.58    6.70
   2 -19   6  163.88    6.88
  -2 -19  -7  207.30   12.15
   2  19   7  240.85    9.55
   2 -19   7  219.02   12.72
   2  19   7  226.88    9.33
   2 -19   7  238.19    8.84
   2 -19   7  251.95    9.39
   2 -19   8   76.07    3.34
   2  19   8   70.61    3.44
   2  19   8   71.98    3.72
   2 -19   8   71.09    3.37
   2  19   9   -1.14    1.13
   2 -19   9    0.94    0.85
   2 -19   9    0.93    0.98
   2 -19  10    1.00    0.72
   2  19  10    0.50    1.03
   2 -19  10    0.51    0.90
   2  19  10    0.09    0.81
  -2 -20  12   -0.08    0.75
  -2  20  12   -0.18    0.81
  -2  20  11  116.82    5.13
   2  20 -11  112.09    4.38
  -2 -20  11  119.12    4.94
   2  20 -10    1.72    0.99
  -2  20  10    0.18    1.37
   2  20  -9   46.76    2.85
  -2  20   9   36.42    3.10
   2  20  -8    1.59    1.10
  -2 -20   8    1.14    1.85
  -2 -20   8    1.66    1.99
  -2  20   8    1.84    1.41
   2 -20  -8    1.15    2.00
  -2  20   8    0.48    1.57
   2 -20  -7   79.08    6.80
   2  20  -7   72.46    3.80
  -2  20   7   70.09    4.12
  -2  20   7   67.37    3.65
  -2 -20   7   69.51    3.57
  -2  20   7   78.82    6.90
  -2 -20   7   68.30    6.34
  -2 -20   7   60.77    5.81
  -2  20   7   55.08    5.64
  -2  20   6   33.36    4.31
   2 -20  -6   28.23    4.29
   2  20  -6   39.61    2.61
  -2 -20   6   36.11    4.57
  -2 -20   6   37.02    4.33
  -2  20   6   31.86    2.47
  -2 -20   6   36.50    2.44
  -2  20   5  255.93    9.54
  -2 -20   5  249.72   12.54
  -2 -20   5  256.38   11.79
  -2  20   5  246.61    9.26
   2  20  -5  257.24    9.28
   2 -20  -5  248.11   12.70
  -2  20   5  243.36   12.55
   2  20  -5  258.30   12.70
  -2 -20   5  253.05    9.19
  -2  20   4   89.92    6.71
  -2 -20   4   85.27    6.27
  -2 -20   4   78.77    5.34
  -2  20   4   91.34    4.07
   2  20  -4   84.86    4.00
   2 -20  -4   70.17    5.95
   2  20  -4   73.68    5.82
  -2 -20   4   89.19    4.06
  -2 -20   3   31.52    2.73
   2 -20  -3   33.81    3.94
   2  20  -3   36.94    2.33
   2  20  -3   35.46    3.58
  -2  20   3   37.65    4.14
  -2 -20   3   34.54    3.82
  -2 -20   3   38.62    3.22
   2 -20  -2   88.28    6.08
  -2 -20   2   91.95    5.27
  -2  20   2   92.53    6.31
  -2 -20   2   86.42    5.71
   2 -20  -1   11.82    2.51
  -2 -20   1    6.94    1.76
  -2 -20   1    7.36    1.91
  -2  20   1   14.57    2.61
   2 -20   0  140.35    7.62
  -2 -20   0  155.85    8.08
  -2  20   0  148.00    6.83
  -2  20   0  149.33    8.30
  -2 -20   0  164.18    7.36
   2  20   1   70.94    3.39
  -2 -20  -1   77.30    5.52
   2 -20   1   67.27    4.50
   2  20   1   73.61    5.35
   2 -20   1   68.70    4.80
   2 -20   1   64.75    3.37
  -2  20  -1   61.79    4.52
   2  20   2  321.93   11.11
   2  20   2  316.18   11.05
   2  20   2  305.68   11.01
   2  20   2  323.70   13.87
   2 -20   2  317.58   13.65
   2 -20   2  332.01   11.27
  -2  20  -2  325.07   13.81
  -2  20  -3   39.12    4.41
   2  20   3   45.23    2.76
  -2 -20  -3   48.74    4.90
   2  20   3   40.43    4.16
   2 -20   3   40.35    4.21
   2 -20   3   40.08    4.41
   2  20   3   48.28    2.81
   2  20   3   42.70    2.79
   2  20   3   46.75    3.06
   2 -20   3   47.00    2.90
   2 -20   3   43.14    2.66
   2  20   4   33.35    2.50
   2  20   4   34.84    2.60
  -2 -20  -4   33.62    4.38
   2  20   4   32.94    2.52
   2  20   4   32.96    2.57
   2 -20   4   40.29    4.54
   2 -20   4   39.17    4.49
   2  20   4   32.82    3.88
   2  20   4   42.77    2.94
   2 -20   4   35.85    2.61
   2 -20   4   35.03    2.50
  -2 -20  -5   31.31    4.52
   2  20   5   24.64    2.29
   2  20   5   24.70    2.33
   2  20   5   29.30    3.58
   2 -20   5   27.02    3.93
   2 -20   5   28.61    4.00
   2  20   5   20.78    2.27
   2 -20   5   25.77    2.29
   2 -20   5   25.22    2.23
   2  20   6   31.24    2.59
  -2 -20  -6   40.56    5.09
   2  20   6   33.29    2.85
   2  20   6   32.44    2.87
   2 -20   6   29.67    4.28
   2 -20   6   35.46    2.65
   2 -20   6   37.39    2.79
  -2 -20  -7    6.09    2.44
   2 -20   7    4.07    2.61
   2  20   7    6.53    1.64
   2 -20   7    8.07    1.40
   2 -20   7    5.01    1.54
   2  20   7    6.74    1.70
   2 -20   8   12.08    1.60
   2  20   8   14.44    2.02
   2 -20   8   13.35    1.81
   2  20   8    8.93    1.59
   2 -20   9    4.35    1.16
   2 -20   9    4.61    1.00
   2 -20   9    5.78    1.44
   2  20   9    2.98    1.22
   2  20  10   27.86    1.76
   2 -20  10   23.69    1.60
  -2 -21  12    1.17    0.77
  -2  21  12    1.37    0.82
  -2 -21  11   41.59    2.53
  -2  21  11   40.63    2.69
  -2  21  10    2.08    1.30
   2  21 -10    2.30    0.99
  -2  21   9   41.87    3.19
   2  21  -9   38.24    2.61
  -2  21   8   -0.61    1.33
  -2 -21   8    1.15    1.93
  -2 -21   8    2.73    2.19
   2  21  -8   -0.16    1.02
   2 -21  -8   -1.76    2.10
   2  21  -7   35.68    2.66
   2 -21  -7   33.65    4.69
  -2 -21   7   34.47    4.30
  -2  21   7   44.20    5.26
  -2  21   7   38.04    2.65
  -2 -21   7   36.96    2.51
  -2  21   7   43.37    4.74
  -2  21   6   12.48    3.00
   2  21  -6    8.74    1.52
  -2 -21   6    7.35    2.27
  -2 -21   6   14.54    3.25
  -2  21   6    6.09    1.47
  -2  21   6    6.91    1.35
  -2 -21   6    9.73    1.43
   2 -21  -5   -0.52    2.11
  -2  21   5    0.15    0.92
   2  21  -5    0.58    0.94
  -2 -21   5    1.48    1.77
  -2 -21   5    0.39    1.42
  -2  21   5   -0.34    1.08
  -2  21   5    1.01    1.87
   2  21  -5    0.98    1.59
  -2 -21   5   -0.14    0.89
   2  21  -4    3.12    1.11
  -2 -21   4    6.24    2.47
  -2  21   4    2.95    2.07
  -2 -21   4    2.61    1.52
  -2  21   4    4.41    1.09
   2  21  -4    1.67    1.41
  -2 -21   4    4.26    1.08
   2  21  -3   21.16    1.86
   2 -21  -3   19.83    3.35
  -2 -21   3   22.27    2.34
   2  21  -3   25.69    3.06
  -2 -21   3   22.73    3.27
  -2  21   3   26.34    3.55
  -2 -21   3   23.36    2.64
   2 -21  -2   49.07    4.60
  -2 -21   2   45.83    3.75
   2  21  -2   47.62    2.74
  -2  21   2   50.47    4.79
  -2 -21   2   54.31    4.54
   2  21  -1  350.69   12.00
  -2 -21   1  357.86   14.35
   2 -21  -1  346.30   14.66
  -2  21   1  353.24   15.30
  -2 -21   1  363.16   14.23
   2  21   0  400.95   13.64
   2  21   0  417.81   13.62
   2 -21   0  405.82   16.07
  -2 -21   0  429.87   16.59
  -2  21   0  390.66   14.62
  -2  21   0  400.11   16.79
  -2 -21   0  434.22   15.50
   2  21   1  116.79    4.85
   2 -21   1   98.93    6.00
  -2 -21  -1  116.38    7.24
   2  21   1  123.48    7.36
   2 -21   1  119.19    6.67
   2 -21   1  114.75    4.94
  -2  21  -1   99.55    6.08
  -2  21  -2   39.55    3.91
   2  21   2   32.77    2.31
   2  21   2   32.32    2.29
   2  21   2   30.00    2.25
   2  21   2   33.09    3.85
   2 -21   2   42.43    3.99
   2 -21   2   32.27    2.35
   2 -21   2   34.44    2.22
  -2  21  -3   23.53    3.45
   2  21   3   21.11    1.95
  -2 -21  -3   22.63    3.65
   2 -21   3   23.16    3.33
   2  21   3   22.02    3.36
   2  21   3   22.11    1.93
   2  21   3   19.40    1.94
   2  21   3   22.76    2.22
   2 -21   3   25.24    2.00
  -2 -21  -4   74.54    6.48
   2  21   4   73.44    4.02
   2  21   4   72.84    3.96
   2  21   4   75.19    3.98
   2  21   4   81.77    4.24
   2 -21   4   82.47    6.47
   2 -21   4   82.21    6.54
   2  21   4   78.75    6.01
   2  21   4   74.99    4.30
   2 -21   4   76.93    4.11
   2 -21   4   76.61    3.95
   2  21   5  104.53    5.01
  -2 -21  -5   96.07    7.72
   2  21   5   94.65    4.90
   2  21   5   99.55    5.18
   2 -21   5   90.20    7.22
   2  21   5   85.33    6.53
   2 -21   5  104.26    4.98
   2 -21   5  101.48    4.88
  -2 -21  -6   -0.59    2.12
   2  21   6    1.98    1.36
   2 -21   6   -1.71    1.99
   2  21   6   -0.59    1.29
   2  21   6    0.41    1.43
   2 -21   6    0.71    1.26
   2 -21   6    0.52    1.12
   2  21   7   52.16    3.56
   2  21   7   57.29    3.71
   2 -21   7   54.40    3.18
   2 -21   7   49.28    3.34
   2 -21   8   46.83    3.09
   2  21   8   48.81    3.31
   2  21   8   44.24    2.98
   2 -21   8   37.07    2.73
   2 -21   9   35.13    2.32
   2  21   9   35.98    2.49
   2 -21   9   31.77    2.13
   2  21   9   35.61    2.28
   2  21  10   42.18    2.09
   2 -21  10   41.08    2.10
  -2 -22  12    0.13    0.63
  -2  22  12    0.50    0.74
  -2  22  11   17.16    1.72
  -2 -22  11   19.52    1.68
  -2  22  10   33.21    2.63
   2  22 -10   30.30    2.04
  -2 -22  10   34.80    2.40
  -2  22   9    5.41    1.65
   2  22  -9    7.02    1.29
   2  22  -8    8.99    1.51
  -2  22   8    8.56    1.78
   2 -22  -8    6.49    2.66
  -2 -22   8   12.05    1.38
  -2 -22   8   12.02    3.09
  -2 -22   8    3.21    2.00
   2  22  -7   38.01    2.71
   2 -22  -7   32.57    4.73
  -2  22   7   38.05    5.10
  -2 -22   7   30.62    4.24
  -2  22   7   40.36    2.69
  -2 -22   7   37.92    2.56
  -2  22   7   37.97    4.52
  -2  22   6  154.63    9.65
   2 -22  -6  153.95    9.98
   2  22  -6  153.45    6.52
  -2  22   6  158.66    6.91
  -2 -22   6  158.10    9.95
  -2 -22   6  159.28    9.19
  -2  22   6  157.47    6.57
  -2 -22   6  159.42    6.48
  -2  22   5    0.16    0.99
   2 -22  -5    1.09    2.03
   2  22  -5    0.15    0.99
  -2 -22   5   -0.51    1.89
  -2 -22   5    0.80    1.52
  -2  22   5    1.22    1.14
  -2  22   5    2.10    2.00
  -2 -22   5    0.60    0.91
  -2  22   4   24.60    2.17
  -2 -22   4   19.97    3.33
  -2  22   4   27.37    3.95
  -2 -22   4   23.06    2.88
   2  22  -4   22.59    1.99
  -2  22   4   27.76    2.13
   2  22  -4   30.74    3.67
  -2 -22   4   22.97    2.01
  -2 -22   3   17.14    2.92
  -2  22   3   19.23    3.32
   2 -22  -3   11.13    2.90
  -2 -22   3   18.82    2.15
  -2  22   3   15.55    1.57
   2  22  -3   22.29    1.89
   2  22  -3   11.36    2.24
  -2  22   2  198.82   10.47
  -2 -22   2  183.52    9.55
   2 -22  -2  201.44   10.28
  -2 -22   2  199.77    9.05
   2  22  -2  189.42    7.29
   2 -22  -1  552.21   17.98
  -2  22   1  550.74   21.71
  -2 -22   1  561.04   20.46
   2  22  -1  557.62   18.06
  -2 -22   1  545.88   20.52
   2 -22  -1  574.00   21.30
   2 -22   0   32.49    2.26
  -2  22   0   40.11    4.29
   2  22   0   27.05    3.64
  -2 -22   0   27.84    2.96
  -2 -22   0   36.50    3.83
   2 -22   0   34.51    3.63
   2  22   0   30.23    2.17
   2  22   0   33.75    2.23
   2  22   1  231.38   11.49
   2 -22   1  243.03   10.73
   2  22   1  239.02    8.58
  -2 -22  -1  228.37   11.36
   2 -22   1  221.16   10.16
   2 -22   1  236.73    8.69
  -2  22  -1  221.11   10.16
   2  22   2   10.20    1.48
  -2 -22  -2   10.76    2.74
   2 -22   2    7.36    1.90
   2  22   2   12.14    2.66
   2 -22   2   13.31    1.40
[truncated: 7,072,635 more chars]
